# Supplementary material for: Multi-omics analysis of hospital-acquired diarrhoeal patients reveals biomarkers of enterococcal proliferation and Clostridioides difficile infection
Source: Nat Commun. 2023 Nov 25;14:7737. doi: 10.1038/s41467-023-43671-8 (PMC10676382; doi:10.1038/s41467-023-43671-8)
Supplement: Supplementary file 4 — Supplementary Data 1 [file 41467_2023_43671_MOESM4_ESM.xlsx]

## Sheet: Area values
Sample ID	2,3-butanediol	2-hydroxypyridine	Pyruvic acid	1,3-propanediol	L-(+) lactic acid	Cyclohexanamine	Glycolic acid	Hexanoic acid	L-alanine	3-octanol	2-hydroxybutyric acid	Oxalic acid	M-cresol	Sarcosine	3-hydroxypyridine	4-hydroxypyridine	P-cresol	Benzyl alcohol	N-methylalanine	Heptanoic acid	2-ethylcaproic acid	2-piperidone	N-ethylglycine	L-mimosine	Malonic acid	Cyclohexanecarboxylic acid	L-norleucine	DL-3-aminoisobutyric acid	Beta-hydroxyisovalerate	L-valine	Norvaline	Benzoic acid	Urea	Caprylic acid	Ethanolamine	Glycerol	L-leucine merged	Phosphoric acid	L-allothreonine	DL-isoleucine	Nicotinic acid	Maleic acid	L-proline	Glycine	2,3-dihydroxypyridine	Succinic acid	Catechol	2-amino-2-methyl-1,3-propanediol	1-methylhydantoin
AAD1	136617	12886	107287	11067.9	184592	10126.3	7.51615e+06	64085.5	63828.6	2138.27	31281.9	6.72416e+06	9651.76	76519.1	6766.86	6766.86	9651.76	9651.76	116634	750155	3534.88	43491	118733	7.64581e+06	7.64549e+06	6.71301e+06	814049	180837	7.59695e+06	931372	931372	19580	67632.5	12888	1703.06	2.14185e+06	872999	7.03512e+06	262182	843113	8296	5530.96	334444	4852.28	157.448	78831.5	155454	36027.1	3828.45
AAD2	9.45544e+06	119459	9.18296e+06	1.27155e+07	1.27157e+07	39339.6	1.27155e+07	1.25188e+06	4.4764e+06	12427.9	195419	420849	22607.1	1.30927e+06	80066	80066	22607.1	22607.1	728922	3.93614e+06	21284.1	1.22155e+06	1.29191e+06	128260	556986	475827	2.15598e+07	23550.3	556419	2.08161e+07	1.8629e+07	18141.9	2.48438e+06	3.20538e+06	8.37684e+06	3.82175e+06	2.46597e+07	1.10356e+07	1.08715e+07	1.61578e+07	53075.4	852444	8.31516e+06	8.37967e+06	8310.67	1.99989e+06	853730	59257.2	15371.9
AAD3	1.39653e+06	63351	1.45559e+06	1.8122e+06	1.8122e+06	182093	1.81874e+06	194954	1.48201e+07	24534.2	356114	1.31777e+06	37182.3	3.65333e+06	50916	50916	37182.3	37182.3	1.25703e+07	117333	26122.6	250037	1.26072e+07	2.31208e+06	2.30932e+06	482287	65986.9	84834.3	2.30932e+06	1.31528e+07	13152856	15366.5	1.93952e+07	964287	7.52871e+06	3.80978e+06	1.1151e+07	1.21027e+07	4.1104e+06	8.39708e+06	17747.3	39702.2	4.48823e+06	7.53181e+06	7913.25	1.94725e+06	3.1624e+06	167525	4206.52
AAD4	952944	84690.3	994899	1.21267e+06	1.21267e+06	7605.65	1.21281e+06	47003.1	1.1822e+07	15135.5	149589	500663	84703.8	3.70827e+06	70876.9	70876.9	84703.8	84703.8	1.76438e+06	68140.1	11503.8	40766	1.8408e+06	168589	2.6294e+06	659852	193078	63233.4	2.63787e+06	1.56704e+07	1.5669e+07	332587	2.6129e+06	94352	4.28416e+06	6.2804e+06	1.75975e+07	4.03603e+07	4.36261e+06	1.03148e+07	41484.5	64625.5	253829	4.28104e+06	9199.27	1.01652e+06	1.72598e+06	111144	26735.6
AAD8	572388	299441	743887	738572	738572	428894	555600	99268.5	1.8085e+07	743777	485577	457219	8168.02	240811	87053.2	58309.5	4722.89	4722.89	8.65061e+06	335494	30041.3	8.1466e+06	8.67445e+06	411142	179262	515723	684723	451561	242479	1.50988e+07	2.88927e+06	119323	2.72041e+06	686539	55766.4	2.06062e+06	1.63243e+07	1.21635e+06	1.09337e+07	1.03169e+07	512413	121879	5.6407e+06	149218	27968.2	2.01574e+07	8.53544e+06	145684	10645
AAD9	347781	363205	401569	447432	447432	77358.3	148418	159316	1.05562e+07	355753	88470.9	1.94821e+06	395636	675058	112237	112237	395636	395636	208167	30929.1	105715	71714.1	220715	49303.6	934112	2.8101e+06	22256	24614.3	934112	6.67098e+06	6.671e+06	16598.9	748267	286505	252861	1.89928e+06	7.85036e+06	1.91251e+06	2.49202e+06	5.93365e+06	214242	60026.5	6.26992e+06	1.13618e+06	28409.4	3.18682e+06	1.27355e+06	987917	8288.06
AAD10	5.70642e+06	124407	821540	7.52099e+06	7.52099e+06	32151.8	694597	812460	3.55335e+06	13333.3	116724	2.94734e+06	5540.06	4.27352e+06	14576.9	14576.9	5540.06	5540.06	111637	63573.8	12032.6	48424.3	123857	2.38631e+07	591953	220805	102382	41459.9	260863	2.38679e+06	2.40314e+06	992345	1.9382e+07	894360	2.22005e+06	7.37583e+07	2.42059e+06	2.12941e+07	7.58506e+07	1.02225e+06	11846.9	26253.3	809474	4.54634e+06	10695.8	3.56988e+08	5.46712e+07	342783	6.98676e+06
AAD12	197609	131027	652317	747448	747448	36022.7	370528	1.27849e+06	1.03739e+07	42342.5	133539	1.35249e+06	59126.9	499513	39878.1	39412.8	59126.9	59126.9	1.12233e+06	260784	17632.3	5.81031e+06	1.14061e+06	360342	1.73617e+06	339578	502578	42810.9	1.72596e+06	1.1335e+07	1.36022e+06	45831.3	308344	382234	51942.9	2.74658e+06	1.03988e+07	2.38612e+06	9.53755e+06	5.66252e+06	247958	17736.4	1.27575e+06	42364.4	14036.8	157257	685363	112870	4069.47
AAD14	43705.8	40246.8	414905	80762.5	80762.5	1.30066e+06	80981.6	17833.7	6.47375e+06	98992.9	26703.4	152957	33281.1	882663	8159.73	8159.73	33281.1	33281.1	405711	33808.6	17348.2	478361	409212	36913.9	75852.5	186796	39518.9	13686	75600.2	4.77222e+06	360919	22167.6	1.8875e+07	456929	410799	1.82597e+06	5.44887e+06	5.41219e+06	1.02954e+06	2.65838e+06	85946.2	28891.6	1.17543e+06	172948	11061.6	1.97536e+07	8.48221e+06	53528.3	1960.21
AAD20	1.87737e+07	21825.5	1.79187e+07	2.45585e+07	2.45585e+07	27836.3	2.45658e+07	2.74141e+06	1.21582e+07	392625	339717	898449	39775.7	1.1025e+06	17887.7	17887.7	39775.7	39775.7	83135.3	71277.3	63027.7	924978	788953	2.3569e+06	2.36642e+06	409466	470101	94709.4	2.36167e+06	1.47046e+07	1.47046e+07	63377.4	2.19121e+07	155506	299709	1.92078e+06	1.77322e+07	1.1296e+07	5.22557e+06	1.21173e+07	29345.1	77402.5	1.29098e+07	5.86652e+06	29794.4	2.04103e+06	878601	2.34625e+06	3632.77
AAD24	353858	108554	88032.9	445449	445387	110877	133223	47737.7	3.13559e+06	7165.74	37607.5	303401	3792.79	2.62836e+06	29491.2	29491.2	3792.79	3792.79	302625	383222	10230.4	242791	1.12318e+06	28759	28759	236784	1.76354e+06	68443.1	14076.2	5.98471e+06	5.98471e+06	6650.74	109061	128744	136236	160515	2.08672e+06	332305	520013	1.58027e+06	16734.3	30636.1	185185	143806	48468.8	1.44524e+06	576566	16645.3	1386.95
AAD26	62255.2	38164.6	117774	135404	135353	4824.57	45677.3	16192.7	913.787	4835.82	2750.45	425255	555.69	337322	20367.4	20367.4	555.69	555.69	1877.66	38423.5	21251.4	4143.9	472794	298093	297151	29069.6	12886.5	1475.67	297151	136271	158586	6096.89	28349.8	124400	2479	338936	135816	822200	448318	105280	6389.12	14521.1	1.42938e+06	73396.7	47415.1	147372	454762	4304.61	11020.6
AAD29	190859	132264	376840	3.59284e+06	3.59284e+06	161517	276180	415418	1.36884e+07	22829.4	180615	1.23638e+06	2715.65	1.51955e+06	18570.7	18570.7	2715.65	2715.65	1.38688e+06	227112	200006	14954.2	1.47004e+06	382546	382546	522348	74911	57105	382546	8.80828e+06	8.80878e+06	71947.6	1.0266e+06	2.24857e+06	667417	1.4145e+06	7.80787e+06	1.10935e+06	9.97549e+06	4.84094e+06	192514	185835	1.696e+07	392515	2407.3	4.91748e+07	2.11111e+07	99545.8	6465.98
AAD30	436133	70538.8	7.27023e+06	9.03371e+06	9.03371e+06	921087	9.0358e+06	1.03192e+06	1.30453e+07	79902.4	136857	852132	1112.27	2.04416e+06	35540.3	35540.3	1112.27	1112.27	149555	64511.3	36854.5	79266.1	173486	1.04936e+06	2.08643e+06	433882	57184.3	85448.3	2.08883e+06	1.31114e+07	1.31123e+07	15751.2	1.21466e+07	651014	243568	1.39147e+06	1.41367e+07	4.11861e+06	3.75139e+06	9.00075e+06	14907.3	34034.9	1.17593e+07	2.3695e+06	27829.1	573499	983655	3.25298e+06	9160.24
AAD34	343704	366400	6.87483e+06	8.81044e+06	8.81044e+06	48728.8	481823	161514	2.446e+07	103756	515794	875332	29072	4.62225e+06	257084	29710.4	29072	29072	6.28644e+06	468743	63421.9	1.55782e+06	6.32027e+06	167020	1.14596e+06	392492	205664	368395	202305	1.54993e+07	1.55379e+07	67501.4	1.76473e+06	702339	2.26654e+06	2.99078e+06	1.66345e+07	9.93805e+06	4.18827e+06	9.28921e+06	75200.1	156086	1.63082e+07	146169	96765.9	1.75465e+07	7.54411e+06	341529	29384.2
AAD35	365951	138534	1.77229e+06	187463	2.08801e+06	12830.3	521989	83736	1.05616e+07	43730.6	87649.2	357472	439534	2.70043e+06	60410.8	11184.3	439534	439534	3.52428e+06	61224.6	155282	2.98562e+06	3.61474e+06	404624	404547	316695	683956	59093.1	127474	8.98565e+06	3.4651e+06	596301	1.40336e+06	255150	30133.6	1.23434e+06	8.16831e+06	3.23499e+06	6.5956e+06	4.14943e+06	131984	79217.7	1.79167e+06	151121	96054.3	2.05038e+07	8.74991e+06	53091.1	5.57306e+06
AAD39	756721	267050	1.74607e+06	2.04708e+06	2.04708e+06	7069.44	117736	12540.8	2.70098e+06	47110.3	354433	312853	96567.8	254709	120770	120770	96567.8	96567.8	527758	65189.5	59047.5	246582	860276	168902	65799.7	58717.4	1.01099e+06	20959.4	65799.7	3.23228e+06	3.23201e+06	17066.2	246160	83440.3	7200.89	1.84859e+06	4.2623e+06	3.56398e+06	1.82228e+06	2.07957e+06	286653	68956	1.10624e+06	26774	18719.4	4.58149e+06	1.89488e+06	47441.5	50197.3
AAD40	104060	177146	359171	111061	111119	291394	215971	515051	9.26822e+06	22919.4	34288.5	214382	134268	804899	175205	173726	134268	134268	1.6207e+06	348532	10530.4	249577	1.64345e+06	1.25951e+06	580257	287881	45451.9	1.94677e+06	579170	7.51329e+06	649168	2.91337e+06	1.20319e+06	406037	200477	5.20223e+06	1.14978e+07	1.60671e+07	1.27124e+07	5.36505e+06	323162	161609	2.84142e+06	27931.7	15408.3	4.27056e+06	1.78758e+06	1.59561e+06	130542
AAD41	1.07109e+06	141055	525797	1.68273e+06	457606	164135	651866	1.90194e+06	1.3908e+07	437561	22489.1	653943	203234	931906	33729.7	13888.6	203234	203234	2.01558e+06	568805	264212	1.18631e+06	2.05407e+06	165727	104009	196701	51102.9	182093	1.01247e+06	7.24195e+06	574596	101993	812057	85434.8	278127	5.16722e+06	8.4325e+06	5.21734e+06	5.45849e+06	4.91664e+06	201112	49587.1	1.82801e+06	21662.9	5549.61	3.83805e+06	1.57798e+06	323742	16481.7
AAD42	1.90392e+07	235388	1.8065e+07	2.43046e+07	2.43046e+07	30153.3	2.43046e+07	2.75221e+06	7.22632e+06	77168.7	470114	1.44411e+06	31832	2.60535e+06	119212	119212	31832	31832	557795	100085	36878.4	24197.3	1.26722e+06	38303.9	37717.5	832268	82070.3	7585.11	298363	2.47307e+06	2.47334e+06	48467.9	1.09277e+06	197593	26353.5	2.38881e+06	3.08306e+06	4.42515e+06	388038	996402	147943	48195.8	644840	82153.4	18934	1.22387e+07	763971	57296.9	15285.7
AAD43	1.14914e+07	67488.2	1.13201e+07	1.49135e+07	1.49136e+07	7289.87	1.49131e+07	1.96214e+06	1.12711e+07	62744.3	235679	8.20077e+06	21419.4	1.54236e+06	27326.5	27326.5	21419.4	21419.4	108139	99599.6	960985	16707.5	545314	2.47231e+06	3.70016e+06	9.00999e+06	240733	132578	3.75725e+06	1.92092e+07	1.92098e+07	182115	4.48475e+07	2.3387e+06	389582	1.05688e+07	2.56204e+07	180996	7.32668e+06	1.56414e+07	51400.9	62816.7	2.52324e+06	4.85989e+06	21428.3	1.98272e+06	841661	2.68755e+06	51876.2
AAD45	222507	35926	566179	651409	651409	4141.75	75599.3	78318.8	2.21312e+06	3680.64	17408.8	1.69849e+06	32840.3	1.05792e+07	71902.1	71882.9	32840.3	32840.3	67127.1	146800	44190.8	34798.6	75690.7	2.008e+07	20206317	402960	83891.4	26752.2	2.02059e+07	4.37191e+06	4.3718e+06	15395.6	2.02146e+07	956038	270111	6.68698e+06	4.7447e+06	1.92267e+07	971204	2.07474e+06	29232.7	78164.1	4.50887e+06	3.73358e+06	74315.1	1.81124e+06	471124	634424	2078.73
AAD47	263814	83860.8	329327	2.05049e+06	2.05049e+06	25279	2.05127e+06	239065	7.26946e+06	41870.4	83233.6	210566	8192.37	548989	42270.3	7692.86	8192.37	8192.37	92688.1	124906	24370.3	54610.2	102931	4.77143e+07	4.86988e+07	1.89696e+06	25902.1	27780.2	4.86447e+07	4.29711e+06	4.34494e+06	112116	4.88598e+07	139821	269504	1.29422e+06	3.93703e+06	1.3005e+06	763694	1.69891e+06	26205.7	51447.6	5.3539e+06	2.43284e+06	38412.4	9.18672e+06	4.00305e+06	232426	936080
AAD48	718450	416713	2.33622e+06	872276	872276	5.27695e+06	872276	157407	2.02442e+07	134113	38589.2	2.78249e+06	733545	2.3562e+06	145557	16257.6	733545	733545	2.40482e+06	120101	46106.6	920130	2.44929e+06	307607	85364.8	410770	25293	292934	85364.8	1.00833e+07	1.00831e+07	28681.9	206202	535088	60275.2	2.03332e+06	1.29062e+07	1.74475e+06	2.78587e+06	6.72085e+06	108000	106876	9.55412e+06	60243.4	50423.3	814372	344885	101725	45269.2
AAD49	150919	81558.6	495107	517578	517578	7838.93	209325	340171	5.31357e+06	13376.8	386660	539945	44365.5	244931	55581.9	55581.9	44365.5	44365.5	543206	49226.2	29413.4	59377.1	567596	19318.4	35267.3	103245	51459.7	184201	379753	3.16716e+06	3.16734e+06	274559	168431	714111	79586.4	3.36949e+06	3.8851e+06	2.14733e+06	9.40997e+06	2.41529e+06	134291	77504.3	1.8777e+06	1.54786e+06	30501.8	3.26404e+06	1.38263e+06	2.45021e+06	1.14053e+06
AAD51	42172.3	25437.8	45189.1	7088.45	47327.2	1999.36	66770.4	7587.84	394911	5580.01	1407.18	38624.9	51815	13953.5	44183.2	44183.2	51815	51815	8649.71	7028.84	2084.95	22034.4	11416.4	9204.55	10936.2	16778.9	19043.2	13001.1	32072.3	190313	164740	9405.52	32169.1	25658.1	11057.6	1.63859e+06	212083	3.51193e+06	404857	134705	39485.6	22298.9	374977	12046.5	17812.4	373259	161994	3141.87	3530.41
AAD52	45449.9	73947.3	421815	453720	453720	2577.11	153760	14839.9	2.45626e+06	419121	11476.1	66368.7	8095.74	165193	23801.6	23801.6	8095.74	8095.74	78719	15119.3	18647.3	11440.7	80232	113088	135643	61701.5	9819.63	3684.22	135643	1.11747e+06	1.11748e+06	23487.1	803537	13972.8	3625.12	290712	1.21755e+06	169861	1.02892e+06	673584	34873.8	40610.4	726215	32224.4	16055.5	344092	156969	9275.77	1211.83
AAD53	27614.6	14963.4	420312	460573	460524	6542.79	460524	27711.2	4.23662e+06	12942.2	10467.7	686910	13865.5	390012	7513.54	7513.54	13865.5	13865.5	15664.5	77694	20778.2	12178.4	18866.7	26218.9	392704	1.38763e+06	25708.7	17429.6	392704	3.24913e+06	3.23662e+06	8260.08	392520	14175.1	138299	122367	2.739e+06	236974	599853	1.35015e+06	4574.16	28932.2	4.46428e+06	2.18113e+06	20055.1	815646	355625	1.33043e+06	10085.3
AAD54	145544	339964	616543	670340	670340	10120.6	1.15169e+06	94268.1	1.61116e+07	68136.7	151331	2.20715e+06	21025.1	1.99404e+06	78127.4	78127.4	21025.1	21025.1	2.31253e+06	145233	11613.9	531792	2.33486e+06	901745	169506	793330	90145.7	207703	169556	12171030	1.40109e+06	52806.5	1.86793e+06	433663	43713.7	1.70079e+06	1.04859e+07	1.1175e+06	3.26506e+06	7.21778e+06	164633	31719.9	1.3797e+07	221644	24445.8	3.37321e+07	1.4206e+07	378778	55683.3
AAD55	662538	342617	1.00662e+07	1.45483e+06	1.31335e+07	209638	1.31362e+07	1.51154e+06	1.66548e+07	194851	168150	5.00999e+06	36702	952801	159520	159520	36702	36702	1.57308e+06	102186	62578.1	942918	1.60288e+06	203333	402564	250215	125635	76517.6	402564	1.03463e+07	1.03462e+07	25703	144306	495833	1.27172e+06	2.85533e+06	1.18657e+07	2.09767e+06	3.26252e+06	7.62956e+06	185406	49880.6	2.71431e+06	249805	45744.7	3.06757e+07	1.31403e+07	373137	50420
AAD57	47536.6	28444.1	246384	238413	238413	78085.8	238322	30126.3	7.01618e+06	12089.9	21447.7	384356	10304.3	1.60211e+06	19480.3	19480.3	10304.3	10304.3	558795	40055.5	19644.4	11834.8	568650	68967.3	471411	97305.7	9698.8	13879.3	471411	3.68071e+06	3.67832e+06	8715.32	469521	84406.2	418076	253599	2.31961e+06	492516	346303	897293	12668.4	52659.4	8.4077e+06	4.92851e+06	46163.6	5.528e+06	2.37813e+06	183896	83296.1
AAD58	1.66308e+06	75538.5	1.02844e+06	296060	2.76404e+06	8414.45	603757	433850	4.94174e+06	11331.8	169485	191106	299135	3.41435e+06	60655.8	59614.3	299135	299135	734569	113858	15829.6	882610	927033	552333	42347.6	890355	146238	44508.6	7.94796e+07	4.29665e+06	4.29951e+06	2.24344e+06	1.77274e+08	1.04694e+07	660173	9.65354e+06	6.28317e+06	1.83046e+07	4.51817e+07	2.43419e+06	88407.5	138736	1.05865e+06	4.9632e+06	60253.4	1.76294e+08	1.55588e+06	38527.1	675754
AAD59	165745	52208.9	340381	186340	376198	8980.28	265213	48583.6	1.00737e+07	50061.8	15559.4	2.44028e+06	59464.7	440963	35086.1	35086.1	59464.7	59464.7	401738	33515.8	43449.6	379412	409455	76172	768496	2.61198e+06	63492.1	23456.9	768496	5.97998e+06	6.03917e+06	21348	65573.8	280829	48890.7	4.06962e+06	7.20545e+06	1.21979e+07	1.86601e+06	4.49119e+06	140394	44013.8	2.74847e+06	461109	28542.9	541899	239561	632982	36263.2
AAD60	2.04349e+06	172086	682042	427620	739236	324804	470802	5.511e+06	2.37295e+07	7327.74	141308	3.15487e+06	386984	981106	54639.8	20165.1	386984	386984	7.79333e+06	146038	102457	2.15422e+06	7.86995e+06	266361	172820	521215	210899	513842	172820	1.76605e+07	2.48115e+06	80943.6	919464	698915	542283	4.65897e+06	1.61332e+07	1.04916e+07	1.30299e+07	1.0611e+07	378637	92506.3	5.85825e+06	109998	39235.4	1.40832e+07	6.28127e+06	2.68103e+06	6967.77
AAD63	6.84548e+06	33935.7	7.00175e+06	8.55077e+06	8.55077e+06	28516.7	8.55073e+06	1.02024e+06	3.25225e+06	12635.7	14409.2	251506	1793.36	689232	37275.7	37275.7	1793.36	1793.36	43919.5	29162	21354.2	281638	304283	589836	586241	2.06208e+06	91870.2	29265	590036	4.7682e+06	4.66305e+06	8457.05	5.51236e+06	18486.9	90397.7	512070	4.1573e+06	1.21457e+06	921173	1.857e+06	6065.74	16662.3	3.07516e+06	999176	41734.8	318185	452329	510882	722.064
AAD64	5.90047e+06	240706	6.11145e+06	7.27907e+06	7.27908e+06	43204.8	7.27908e+06	44883.8	189861	28192	76314.5	2.14725e+06	14631.6	2.12343e+06	91580.6	91226.4	14631.6	14631.6	59140.5	435670	311919	20989.1	131988	3.9271e+06	3.9271e+06	1.36337e+06	1.16866e+06	8678.68	3.9271e+06	2.0336e+06	2.0773e+06	18669.2	3.9271e+06	180877	22997.6	2.9187e+06	1.13558e+06	3.01278e+06	506122	1.01653e+06	88546.3	283666	1.41091e+07	118058	121381	1.69095e+07	7.4292e+06	4491.54	31482.5
AAD65	5.45244e+06	19960	5.68267e+06	6.72966e+06	6.72966e+06	16734.6	6.73182e+06	809660	1.25866e+07	94638	70289.7	649804	1611.42	409249	20454.1	20454.1	1264.05	1264.05	348720	52518.1	22181.2	142110	368694	312478	1.03351e+06	204338	139345	43196.2	1.03351e+06	7.71078e+06	7.69522e+06	9591.06	3.69121e+06	366832	669776	4.07254e+06	9.25993e+06	1.15026e+07	1.81804e+06	4.2934e+06	21522.6	46581.5	1.08839e+07	53790.2	27959.1	8.557e+06	3.79249e+06	92436.2	21837.8
AAD66	3.15164e+06	144005	5.85724e+06	6.5432e+06	6.5432e+06	973232	1.03715e+06	511840	1.11854e+07	24845.4	75275.2	3.65174e+06	61305.4	1.07905e+06	36696.8	36696.8	61305.4	61305.4	405991	47640.3	39450.5	146774	427069	115128	1.32123e+06	609168	117507	58184.3	1.32123e+06	9.34971e+06	9.26463e+06	39067.9	1.31946e+06	445362	125337	3.15361e+06	1.02948e+07	1.30863e+06	2.98243e+06	6.78741e+06	235135	59937	6.11597e+06	72557.7	26408.9	1.0079e+07	4.58276e+06	91786	8912.16
AAD67	80327	53260.2	149639	74994.2	123934	118374	221423	22150.6	4.11602e+06	2613.73	11584.4	186862	61561.2	357544	26444.6	26444.6	61561.2	61561.2	137597	15663.6	28596.9	374935	144987	19895.6	12166.5	179326	40186.8	6876.49	224621	1.79075e+06	1.79075e+06	13373.5	165558	34585.7	44541.3	1.11976e+06	2.00093e+06	159587	1.61505e+06	1.36993e+06	75040.5	15245	1.13546e+06	65046.7	14489.9	264835	118865	33214.3	5839.22
AAD69	40236.8	26808.9	853138	891040	891040	93866	77676.1	7126	610290	1683.7	57149.5	25968.6	3450.77	358705	52063.3	52063.3	3450.77	3450.77	12602.9	12121.2	3885.27	78892.4	17046.1	3.59902e+07	3.61851e+07	517744	36628.6	308749	3.61851e+07	577846	553955	10195.2	3.62484e+07	1.98117e+06	272089	649816	586397	52968.7	649816	257061	2808.46	24685.9	970207	1.47307e+06	19783.8	350009	649816	42814	670.423
AAD70	2.02086e+07	573179	1.92714e+07	2.52786e+07	2.52786e+07	10703.4	2.52786e+07	2.72279e+06	1.28789e+07	397103	517131	504470	12970.3	2.71176e+06	255738	255725	12970.3	12970.3	500755	129560	413367	156862	1.25496e+06	96547.3	154704	206655	51823.8	32940.9	154704	5.53749e+06	5.59479e+06	44136.8	304089	1.38824e+06	51259.6	3.69481e+06	6.54214e+06	6.1376e+06	1.15253e+07	3.30486e+06	386472	96911.3	2.57739e+07	777659	14003.4	53885833	2.37861e+07	123430	34419.8
AAD71	242661	31763.2	528288	584211	584211	9167.04	207421	47309.6	4.20659e+06	4214.47	45112	3.71186e+06	5011.79	248701	23009.4	23009.4	5011.79	5011.79	118238	400556	7901.35	501762	120056	642966	539054	342651	402263	12145.4	539054	4.33432e+06	4.33441e+06	21687.2	8.38464e+06	473188	63287.4	7.11293e+06	5.50208e+06	2.25385e+07	1.0293e+06	2.77303e+06	30953.9	61202.4	1.44913e+06	617632	36693.1	2.11247e+06	939116	1.12443e+06	2060.55
AAD72	6.23639e+06	63258	6.42557e+06	7.53988e+06	7.53988e+06	21199.5	7.53967e+06	131513	1.67011e+07	110622	227514	4.22353e+06	16298.4	1.45339e+06	56393.1	56233.3	16298.4	16298.4	972458	129343	65849.9	90817	995232	2.95266e+06	2.95288e+06	8.38367e+06	826968	122937	2.95288e+06	1.80227e+07	1.74731e+07	20155.5	1.76988e+07	969467	1.30958e+06	2.3652e+06	2.08111e+07	5.19698e+06	6.15293e+06	1.43088e+07	36694.2	204934	1.72062e+07	1.28706e+07	200123	3.69533e+06	1.00548e+07	30954.3	5482.62
AAD74	173240	233104	839698	893975	893975	154504	553139	48831.1	1.31925e+07	2261.02	74521.6	1.32308e+06	37308.4	4.00606e+06	136715	136715	37308.4	37308.4	494651	53694.7	29862	347977	512902	74332.2	95848.3	1.1905e+06	22588.7	161983	95848.3	9.00114e+06	8.97456e+06	26385.4	136305	406797	120361	1.33172e+07	1.01709e+07	3.42697e+07	3.13311e+06	6.73936e+06	235073	113726	6.05442e+06	695893	54832.6	2.49908e+06	1.07597e+06	1.11884e+06	3038.95
AAD75	8.4688e+06	62518.5	8.63531e+06	1.06001e+07	1.06006e+07	1293	1.06009e+07	1.28176e+06	1.94588e+06	162005	115145	99973.9	9824.38	2.44496e+06	22134.1	22134.1	9824.38	9824.38	136721	24907.9	28171.3	11084.1	159274	9568.12	7966.28	63084.5	48932.7	3458	78481.2	692413	692200	61882.7	1.50098e+06	6.96148e+06	453368	3.02535e+06	1.17586e+06	4.682e+06	3.02535e+06	456245	135232	65596.3	686181	247028	23603.9	3.10341e+07	1.35211e+07	18018.2	10234.7
AAD76	2.63154e+06	91876.1	2.87549e+06	3.16492e+06	3.16485e+06	59535.6	3.16528e+06	392750	6.32837e+06	144754	203208	245082	4608.01	2.32965e+06	42530.5	42530.5	4608.01	4608.01	314267	24649.6	4946.52	403676	319683	386098	387777	82328.5	6381.88	20252.4	387777	3.15337e+06	3.15332e+06	61311.7	6.94917e+06	418035	49095.3	865191	3.05738e+06	895578	1.71935e+06	1.50942e+06	29334	18645.2	3.84145e+06	121104	21761.7	1.70165e+07	7.6232e+06	11690.9	18778.4
AAD77	263857	91343.5	3.17493e+06	3.49341e+06	3.49341e+06	82420.5	184378	79859.9	1.11808e+07	6931.01	104394	515182	30729.2	4.6933e+06	31413.7	18032	30729.2	30729.2	772037	43866.5	20543.8	1.125e+06	788567	447994	174260	485249	103462	238999	70600.4	7.29975e+06	7.28419e+06	16863.7	967182	143208	79946.4	804735	7.3039e+06	329783	1.19966e+06	2.93896e+06	40771.6	68787	8.01049e+06	56123.2	25295.7	7.23539e+06	3.21267e+06	822918	16207.3
AAD78	740140	177568	4.41939e+06	4.26534e+06	4.26406e+06	2.22924e+06	530954	61189	1.89962e+07	18825.8	34497.6	728381	126711	1.63516e+07	218089	218089	45914.1	45914.1	4.4972e+06	475010	68681.2	75854.8	4.66644e+06	305425	2.86623e+06	581781	1.24799e+06	221356	2.86623e+06	1.79694e+07	2.09632e+06	85127.2	2.86623e+06	1.84391e+06	1.06654e+07	6.72141e+06	1.89014e+07	4.00655e+07	5.44667e+06	1.17509e+07	87228.3	462203	1.88311e+07	1.06638e+07	95744	2.84951e+06	9.6638e+06	838815	10116.6
AAD79	726933	7229.46	809171	879224	879224	6367.64	879236	48240.3	8.73759e+06	5424.1	11213.5	2.46703e+06	3442.2	735767	16081.6	16081.6	3442.2	3442.2	42720.2	35890.7	5504.76	140172	45908	1.01829e+06	1.01773e+06	3.38857e+06	183959	43862.1	1.01773e+06	7.70277e+06	7.60742e+06	3623.05	1.01749e+06	25048	4.97184e+06	580586	9.50789e+06	385599	1.47971e+06	3.39858e+06	2609.9	38161.3	6.28795e+06	4.97184e+06	22462.1	1.56789e+06	699017	1.5155e+06	2852.07
AAD80	1.19741e+06	119603	1.34573e+06	1.44708e+06	1.44708e+06	210642	284051	57118.4	1.68022e+07	9109.35	453948	446876	30545.5	855857	34866.8	12193.1	30545.5	30545.5	7.85471e+06	433720	69921.9	1.22646e+06	7.90974e+06	147047	1.67547e+06	5.22799e+06	73801	71580.6	1.67547e+06	1.12037e+07	2.62354e+06	35205.4	410229	570579	61081.7	2.61146e+06	1.31997e+07	3.4086e+06	8.10075e+06	5.67946e+06	109434	67586.6	5.79458e+06	894977	32574.1	4.82763e+06	2.24168e+06	102708	3223.09
AAD81	20637.4	30021.1	43767.8	11794.3	39998.6	5338.47	66273.1	153956	107305	18013.6	3578.4	35144.9	50726.5	73567.8	28008.7	28008.7	50726.5	50726.5	6427.54	30505.4	5761.01	9125.02	12330.1	2439.29	8248.5	7595.97	40982.2	930.038	32851.6	129522	129441	8225.59	30982.6	16468.3	2476.97	648153	131721	564039	229700	76887.9	54946.8	13665.2	196009	4789.61	14068.1	275388	122883	2745.08	1956.95
AAD82	576304	55415.4	119665	709566	709566	18485.3	499521	24023.9	5.30838e+06	5880.46	33378.2	212344	88051.2	1.57498e+06	29493.4	30858.1	88051.2	88051.2	2.45325e+06	595896	348285	39957.3	2.95241e+06	311013	2.40995e+06	7.17979e+06	3.46311e+06	102614	2.40995e+06	1.72191e+07	1.48508e+07	184654	362733	603068	1.00418e+06	4.51373e+06	2.01135e+07	6.10389e+06	1.16779e+07	1.5373e+07	161764	45895.3	1.15673e+07	8.69219e+06	28651.9	1.06349e+06	3.96154e+06	1.04399e+06	392004
AAD83	7.98107e+06	78882.2	781114	1.00603e+07	1.00603e+07	819547	1.00603e+07	1.18611e+06	1.20464e+07	105109	122255	1.71207e+06	18214.5	6.29106e+06	69560.1	69560.1	18214.5	18214.5	199487	65703	35383.3	19978.5	254298	93120.5	183078	5.2767e+06	270733	71325.7	183154	1.12722e+07	1.12297e+07	57134.2	1.3483e+06	495538	4.85037e+06	1.51241e+06	1.16298e+07	568287	3.04261e+06	6.95096e+06	65415.6	87554.3	1.39104e+07	4.84926e+06	57187.7	2.52945e+07	1.13693e+07	127324	10400.3
AAD84	18716.4	3651.72	67688.5	454975	455055	1339.63	33411.9	10660.1	1.07203e+06	10546.5	12116.5	39045.2	1453.78	34699.6	5187.33	5187.33	5466.41	5466.41	6980.36	3495.51	8353.26	78155.9	8541.01	87991.7	87958.6	331381	50309.2	4027.11	88181.8	798718	750782	4671.4	867662	31096.3	2.04271e+06	92281.8	867879	48952	174104	355507	2611.08	5709.81	1.20736e+06	2.04271e+06	13923.5	1.18416e+06	535905	30664.4	1297.05
AAD87	400842	80923.5	360479	381658	381658	25673.9	381658	709391	1.27968e+07	4966.5	282021	2.55732e+06	24000.4	1.9781e+06	46966.4	46966.4	24000.4	24000.4	886631	73914.3	13540.1	16479.1	906635	152275	1.77134e+06	5.54948e+06	162425	75074.1	1.77134e+06	1.17795e+07	1.17781e+07	18306.6	1.47005e+06	568705	8.33449e+06	1.09552e+06	1.33178e+07	1.78444e+06	3.1048e+06	7.41212e+06	21921.5	55780.6	1.1526e+07	8.33246e+06	75021.9	1.08141e+07	4.83353e+06	30332.1	6834.82
AAD88	90404.7	127689	500177	225537	225537	51112.4	629467	41244.7	1.10872e+07	2188.95	21849.8	521262	10125.4	793507	16537.9	7807.48	10125.4	10125.4	340060	38870.8	54249.8	681838	365370	626095	1.01061e+06	664576	56409.1	64332.1	1.01061e+06	7.49234e+06	7.49054e+06	77416.7	287791	350863	272990	4.89585e+06	8.78401e+06	1.01497e+07	2.45286e+06	5.51971e+06	461586	60764.4	2.73479e+06	485852	49565.8	1.17942e+06	525714	1.36109e+06	4255.93
AAD89	672535	46186	655195	121723	698464	13543.6	693997	89960	7.33829e+06	22280.7	214186	192135	2701.88	456593	20733.8	20733.8	6877.43	6877.43	928436	71319.1	25808.7	16391.8	955158	47911.2	568210	2.00059e+06	127739	19873.1	568210	4.62252e+06	4.56708e+06	4526.68	233411	210902	951300	209179	5.6171e+06	257340	944022	2.32335e+06	11270.7	17543.2	2.01608e+06	951300	23726.4	4.10151e+06	1.82118e+06	49210.9	818.702
AAD90	202496	8000.46	231627	243967	243967	5706.36	33929.6	36307.1	1.04238e+06	769.238	4603.18	369357	6540.36	115446	10309.9	10309.9	6526.24	6526.24	9133.15	56490.5	8734.34	17197.4	11830.1	144850	145301	82971.5	175219	7210.35	145492	1.43029e+06	1.23611e+06	3365.83	2.45074e+06	59540.5	585217	2.00903e+06	1.32643e+06	5.49441e+06	505230	1.0772e+06	3695.15	5211.01	2.77529e+06	585217	22106.9	164271	264845	346667	12423.2
AAD91	439555	4515.09	24800.4	534141	534141	9104.05	534127	68000.5	185191	3057.51	12864.7	12880.4	483.052	15830.1	1651.12	1651.12	483.052	483.052	8284.75	4228.51	6021.97	16708.7	18809.7	6240.05	33521.2	17031.3	320953	1837.8	33521.2	654126	654206	3342.75	902859	9614.33	11529.3	30810.8	567403	34988.7	37472.8	79831.3	1244.77	3349.91	183430	118590	14188.9	924304	21742.2	1688.56	130.004
AAD92	570204	22561.1	4.73358e+06	5.43808e+06	5.4379e+06	28684.8	5.43808e+06	650630	4.19431e+06	6253.47	15638.9	99717.1	3602.74	637093	12550	12550	3602.74	3602.74	310762	92387.4	24149.6	57096.6	376173	38913.1	677633	133578	1.12329e+06	31326.8	677633	6.46674e+06	6.46667e+06	5742.79	497132	215655	990042	827155	6.66004e+06	1.00653e+06	1.47562e+06	3.91163e+06	11733.4	25717.5	2.76169e+06	66235.2	26833.4	9.35575e+06	4.19185e+06	9823.18	2086.67
AAD93	2.49427e+07	324970	2.34677e+07	3.12371e+07	3.12378e+07	8485.82	3.1213e+07	3.57755e+06	20486.1	41167.1	1.68059e+06	879584	8212.38	630115	120757	120757	8212.38	8212.38	2329.95	1.43673e+06	2.8823e+06	120946	972943	1.51846e+07	1.52218e+07	169908	53242.9	31932.8	1.52217e+07	85954	86788.6	13952.8	1.50888e+07	770969	25755.3	1.23963e+07	55517.8	1.46689e+07	1.23954e+07	42745.1	14320.3	24209.4	857519	6696.4	54090.5	1.24416e+06	1.23944e+07	14034.3	8841.91
AAD94	67423.1	57710.8	1.43364e+06	1.54956e+06	1.54956e+06	108282	285905	83965.9	6.4257e+06	4368.35	10610.8	377225	2538.63	1.03542e+06	87423.5	87423.5	2538.63	2538.63	269387	20934.9	59086.4	143896	276178	12730	26439.6	57401.2	19669.9	23222.4	226718	1.83725e+06	181954	123760	224739	401642	40647.2	7.01143e+06	1.72539e+06	1.86234e+07	1.49533e+06	1.00885e+06	162213	86256.9	632320	87019.5	26819.6	230123	1.50028e+06	56013.8	564.792
AAD95	31724.5	9638.3	256943	265262	265262	39713.3	66506.1	10587.8	2.37671e+06	956.106	11157	297322	2224.94	142655	42916.9	42916.9	2224.94	2224.94	23179.5	20602.2	13868.7	4580.65	25906	41620.8	165865	185042	94146.4	7611.88	165865	1.50666e+06	1.42262e+06	142136	343340	35045.7	3.52974e+06	5.83508e+06	1.53983e+06	1.85736e+07	362401	747223	2979.58	42597.2	1.86978e+06	3.52974e+06	13876.5	163425	1.54666e+06	221473	1499.18
AAD96	286940	21886.9	2.18433e+06	2.40566e+06	2.40566e+06	2394.09	760529	27478	2.46601e+06	4649.73	126808	205348	1507.44	8.31874e+06	33139.6	33139.6	2083.81	1507.44	347451	2.85505e+06	19295.7	208834	1.91498e+06	228912	220372	217546	657615	20434.8	220137	748359	49348.8	316326	8.95479e+07	5.35983e+06	551768	2.17042e+07	855738	3.4463e+07	2.17517e+07	395937	64082.3	41823.8	511526	6.7299e+06	54363.6	4.87049e+06	2.15498e+06	216974	117652
AAD98	22583.3	17107.6	86655.7	88351	88351	2200.94	39525.2	17125.6	2.79375e+06	2776.68	57563.3	94885.3	1250.59	192259	7757.5	7757.5	1250.59	1250.59	477762	8983.56	6838.7	179850	526589	10112.4	10112.4	41866.8	49138.3	2779.29	10153.5	817403	68140.3	3075.47	184143	45351.4	14454.5	473511	571710	711160	124675	280445	6163.44	5503.18	165781	14460.9	10370	2.26783e+06	1.0181e+06	3796.64	1334.64
AAD99	17828	72596.7	212107	118914	120268	305993	107809	19647	2.42951e+06	348441	13025.5	131779	156107	114200	66773.2	66773.2	156107	156107	93856.8	7087.82	12812	21042.1	99970.4	16214.9	63127.1	62940	30289.1	264912	176556	1.41624e+06	1.41551e+06	11503.2	249295	65804	139069	2.07795e+06	1.487e+06	300471	431207	995066	33136.5	33163.5	1.16566e+06	139069	16827.7	662473	301058	13254.1	692.437
AAD100	23433.4	19721.3	127524	20088.2	138433	1044.41	101210	7895.96	565239	1990.54	5541.55	278081	17314	59450.3	36871.5	36871.5	17314	17314	16800.9	54405.3	20265.6	12248.4	22317.9	13777.4	18102.9	190738	28484.5	46564.6	87727.3	252366	214506	10139.2	87475.6	30000.6	13734.5	2.13278e+06	222328	524864	404456	139499	31346.9	18676.2	402962	22007	12229.7	169981	407276	5059.45	483.197
AAD101	62899.9	61349.7	199023	69065.1	69065.1	2597.5	240411	74659.8	5.5728e+06	4941.27	22705.6	913529	5768.81	75517.5	45510.8	45510.8	5768.81	5768.81	593120	26747.2	13734	8957.6	614922	17787.9	335833	82316.9	29496.5	14056.1	335833	2.81607e+06	2.75343e+06	7698.4	76329.9	118529	239093	3.89028e+06	3.16314e+06	1.15957e+07	918072	2.17219e+06	81000.8	44258.6	2.44211e+06	239093	20222.5	770629	353620	16474.4	3309.5
AAD102	1.39629e+07	120822	1.35439e+07	1.78441e+07	1.78441e+07	4575.01	1.78441e+07	1.9384e+06	8.7787e+06	24931.1	101358	3.76747e+06	21919.1	5.90302e+06	134293	134161	21919.1	21919.1	97650.5	214496	124282	83259.6	147480	1.69902e+06	3.62376e+07	2.47109e+06	352624	73515.1	3.62066e+07	1.17324e+07	1.17315e+07	50716.7	3.64042e+07	1.95916e+06	162534	5.51427e+06	1.51374e+07	2.02561e+07	4.30629e+06	8.72988e+06	49696.5	99246.7	1.788e+07	2.78366e+06	139867	1.86149e+06	740075	1.32467e+06	20032.2
AAD103	189410	35941.7	9.22094e+06	5.14175e+06	5.14175e+06	12033.5	5.17128e+06	78343.5	1.83419e+07	1130.92	69636.1	1.47169e+06	19122.3	5.10418e+06	30041.6	30041.6	19122.3	19122.3	1.97759e+06	73934.2	33996.8	377871	1.99586e+06	251592	3.15507e+06	8.81981e+06	466985	130968	3.15507e+06	1.84623e+07	1.84659e+07	16903.1	467443	1.06244e+06	4.11234e+06	8.55162e+06	2.25639e+07	495162	5.29589e+06	1.1764e+07	34191.9	123175	15091846	4.11294e+06	75341.1	6.53637e+06	2.98635e+06	72529.5	3979.03
AAD104	695999	48462.5	785749	436059	852761	63177.6	303603	22016.3	6.76021e+06	119334	11775.5	267735	5376.46	1.81355e+06	26521.4	26521.4	5376.46	5376.46	68481.4	31061.9	39071.5	675364	73654	18920.6	351557	66525.6	28779.8	9955.69	351557	2.81001e+06	2.78524e+06	21525.8	334368	147668	45781.2	5.42312e+06	3.90226e+06	1.60508e+07	3.74251e+06	2.31474e+06	50087.4	62378.9	1.37023e+06	141995	43925	235975	428021	78284.2	28631
AAD107	980261	32200.5	1.09602e+06	1.17898e+06	1.17898e+06	5572.36	71876.8	144657	5.56029e+06	2770.73	12190.2	526955	3572.65	195105	29575.6	29575.6	3572.65	3572.65	36177.8	30052.5	4310.79	36687.1	40712.9	378022	1.04129e+06	228393	244013	45022.1	1.04518e+06	7.88761e+06	7.68734e+06	8250.18	7.48984e+06	31994.9	6.68479e+06	422191	9.23873e+06	818451	2.24481e+06	5.29702e+06	15087.3	23778	1.82892e+06	6.68479e+06	43767.1	332887	176883	1.18832e+06	81814.1
AAD109	144785	2144.22	57799	175496	175496	3302.11	26583.2	6068.97	995748	8520.01	8105.86	68603.4	725.044	18368.2	1760.78	1760.78	1337.66	1337.66	15572.5	10312.5	11131.4	8694.93	17908.1	138811	138811	519136	142600	6259.67	138811	1.31076e+06	1.18285e+06	3737.51	390600	22705.8	762230	179269	1.60839e+06	433050	386242	835687	2885.59	2275.89	815784	762230	11238	108469	54334.1	80337.6	2947.97
AAD110	56128.8	134728	170628	519687	183719	51271.8	501944	13847.1	5.58916e+06	25966.6	33209.3	2.10634e+06	4938.33	338503	13599.2	12015.9	4938.33	4938.33	334417	42979.5	13354.7	1.25245e+06	339898	202769	203044	104835	17447.5	9462.01	203010	2.55381e+06	165875	42056.7	136188	413948	13004.1	3.33116e+06	3.70199e+06	563967	958940	2.00738e+06	149193	23932.8	1.74197e+06	208001	23507.6	2.75472e+07	1.19808e+07	45371.7	2329.28
AAD111	2.12597e+06	182434	306456	936611	2.59816e+06	6205.34	441054	31981	8.85749e+06	15960.1	100662	358029	11393.9	2.77101e+06	209647	209647	11393.9	11393.9	644339	55953.5	71704.5	557801	659685	41518.4	313372	176620	75976.2	26278	320541	6.11196e+06	6.11214e+06	33789.1	251388	731025	565310	4.23816e+06	5.76284e+06	7.97062e+06	1.37683e+06	3.11298e+06	180330	54311.6	5.81412e+06	293426	56073.9	3.67442e+07	1.56876e+07	140190	22523.2
AAD114	62050.8	30490.8	40210.7	97843.3	97843.3	29498.2	94918.8	11072	1.76014e+06	882.642	12534.9	76219.4	2454.88	302171	61681.4	61681.4	2454.88	2454.88	28388.4	77736.3	22671.6	20782.8	40638.4	482636	483252	238717	1.37084e+06	24961.8	481879	5.03439e+06	1.38753e+06	6109.49	1.5789e+06	392184	1.33064e+06	2.57513e+06	5.73979e+06	6.12402e+06	1.92143e+06	3.42583e+06	22350	41090.8	4.39111e+06	1.33064e+06	35877.5	458582	233200	180033	2617.88
AAD115	1.72518e+06	49488.2	1.92381e+06	153392	2.10027e+06	26484.6	2.10041e+06	253357	8.29819e+06	31458.3	64939.8	316418	3132.38	410172	19344.4	17236.4	3132.38	3132.38	617201	40835.2	24112.1	13123.9	628726	1.76363e+06	1.76363e+06	310697	307933	76393.5	1.7641e+06	1.18522e+07	1.17332e+07	26749.4	1.76363e+06	762343	1.7707e+06	1.1087e+06	1.71315e+07	1.18291e+06	4.72906e+06	1.08693e+07	8831.39	147756	8.96855e+06	1.7707e+06	104387	5.82894e+06	2.58423e+06	51979	3237.54
AAD116	4.58577e+06	66249.5	4.9051e+06	5.65225e+06	5.65225e+06	12591.9	782907	61240.3	1.69734e+07	10139.2	101536	3.03997e+06	2860.56	1.51688e+06	74097.2	74097.2	2860.56	2860.56	4.31324e+06	150920	151278	314293	4.44243e+06	169457	103260	309999	312542	41618	103260	1.21544e+07	1.18155e+07	49508.6	1.20227e+06	450063	167344	8.23474e+06	1.11487e+07	2.64749e+07	3.52672e+06	7.49229e+06	176970	119985	6.71552e+06	224863	65553.9	2.85645e+07	1.25317e+07	1.39444e+06	355239
AAD117	42314.4	9051.9	2.74478e+06	1.22691e+06	1.22691e+06	15595.5	1.22866e+06	102663	6.17284e+06	5163.31	8272.36	166770	1917.43	355420	16556.9	16556.9	3442.78	3442.78	69556.2	71023.8	16180.4	735976	75117.1	1.02023e+06	1.02959e+06	3.49307e+06	752615	44027.8	1.02291e+06	8.14936e+06	7.59168e+06	8035.3	1.64154e+07	107359	4.12745e+06	345001	1.03705e+07	854649	2.1931e+06	4.68702e+06	4649.64	17493.4	6.42842e+06	4.12745e+06	25243.6	999565	1.82233e+06	1.03272e+06	2898.7
AAD118	79261.6	16816.9	4.76014e+06	2.26518e+06	2.26518e+06	11320.4	2.26831e+06	105510	1.00957e+07	2044.11	88089.7	300418	2303.01	5.38931e+06	27345	27345	2303.01	2303.01	1.50411e+06	171170	3828.71	14847.5	1.5572e+06	121360	1.56472e+06	5.02641e+06	693196	66933.7	1.56471e+06	1.12344e+07	1.07283e+07	9783.74	1.5633e+06	559234	4.96164e+06	558854	1.3365e+07	1.2009e+06	3.17253e+06	7.81632e+06	13864.4	53572.4	5.87847e+06	4.96164e+06	31726.2	3.73813e+06	1.70884e+06	37327.4	10415.8
AAD120	128539	18642.4	148791	161853	161853	3373.22	307949	48076.8	355522	2421.05	415612	49056.9	18588.5	460940	10945.1	10945.1	18588.5	18588.5	59846.6	56380.5	6936.91	4066.4	62438.7	112993	12448.6	14369.1	16732.3	5658.62	112993	306464	276799	25454.8	116065	307948	10376.6	3.99758e+06	332411	1.20231e+07	694896	182597	9124.02	34541.4	142404	7012.33	18269.9	1.43128e+06	640108	102658	6366.3
AAD123	126494	24148.5	2.60799e+06	2.85667e+06	2.85667e+06	28764.1	2.85757e+06	331303	1.3422e+07	6421.5	98189.1	844248	4283.62	1.08014e+06	46935.4	47070.4	4283.62	4283.62	407587	128560	290451	7419.48	427779	436789	436789	1.00804e+07	1.57212e+06	145550	3.56551e+06	2.12466e+07	2.12466e+07	49723.3	1.29876e+06	175368	1.62377e+06	3.9371e+06	26716977	8.00196e+06	7.20464e+06	1.61319e+07	23795.6	186077	1.10625e+07	1.26614e+07	80909	1.47501e+06	879514	3.40102e+06	17142.1
AAD125	400014	122485	462868	485549	485549	6538.58	276122	62762.8	1.14545e+07	4515	81629	690705	10411.3	1.02438e+06	64750	63528.6	10411.3	10411.3	1.68566e+06	45790	27109.5	44705.7	1.72194e+06	78774.4	78774.4	307742	81859.1	49559.8	78774.4	9.63783e+06	9.48772e+06	349663	158205	369402	363652	1.47063e+07	9.0625e+06	4.23275e+07	1.09949e+07	4.75225e+06	103092	218691	2.21031e+07	6.12733e+06	85962.4	1.60707e+06	1.15025e+07	45086.5	7796.24
AAD126	37634.7	23442.8	156049	28177.9	48631	10968.8	218477	16520.7	2.84025e+06	1938.99	6143.71	66698	21012.5	99345.6	21188.2	21188.2	21012.5	21012.5	101181	9234.77	6540.51	258374	106746	16271.1	16271.1	213832	37274	9409.53	204495	1.71244e+06	1.71259e+06	51720.6	205642	20632.1	16616.1	1.29096e+06	2.21634e+06	510408	1.13885e+06	1.41117e+06	17527.7	23487.5	838243	30124.2	21208.2	360707	168321	276781	9244.31
AAD127	1.43938e+06	23857.1	1.61385e+06	1.76509e+06	1.76509e+06	10489	191412	13342.4	1.22667e+06	8043.37	72150.1	139680	2161.62	1.03179e+06	66974.3	66974.3	2161.62	2161.62	12685.3	124856	16584.2	29240.3	15384.8	2.71195e+07	2.71798e+07	510250	25356.2	14507.6	2.71798e+07	1.07687e+06	1.07677e+06	15394.8	2.74138e+07	1.43238e+06	157030	391602	1.14904e+06	4.17717e+06	292082	534967	15281.7	85020.8	1.8773e+06	2.91317e+06	76285.2	731310	104729	720002	804.78
AAD128	1.01372e+06	66058.4	1.15725e+06	1.24152e+06	1.24152e+06	5207.32	123477	19474.9	6.92767e+06	1924.8	33866.1	414696	3745.43	6.28267e+06	63397.6	63397.6	3745.43	3745.43	58274.8	27377	33424.6	7694.28	61589.8	237695	853167	148415	111253	37872.8	853167	6.58258e+06	6.49284e+06	10402.9	415572	22890.5	1.11276e+07	1.53424e+06	6.67369e+06	2.90473e+06	1.44782e+06	3.38241e+06	16011.5	57402.8	7.54466e+06	1.11276e+07	93084.3	660814	337853	2.13335e+06	2676.97
AAD130	188924	212913	677131	2.04805e+06	1.40778e+06	79486.6	490417	170776	1.51039e+07	411488	88626.5	607818	13208.7	5.71125e+06	98630.2	24618.6	13208.7	13208.7	1.77529e+06	83357.8	45922	1.62601e+06	1.8002e+06	264130	808683	145274	146522	39354.6	808683	6.15842e+06	6.15856e+06	19945.6	2.55313e+06	582049	3.64208e+06	1.07257e+06	5.16276e+06	1.60732e+06	2.32851e+06	2.21636e+06	110165	104561	6.51424e+06	384115	12203.9	4.4965e+07	1.92384e+07	62599.7	13578.9
AAD131	1.31991e+06	9997.97	1.49322e+06	1.61635e+06	1.61635e+06	31816.4	1.61697e+06	196773	1.99281e+07	8426.18	182735	6.162e+06	3261.16	2.07238e+06	8261.41	8261.41	3261.16	3261.16	1.0815e+06	252994	4256.02	212816	1.14988e+06	4.07745e+06	4.07745e+06	1.0985e+07	6.013e+06	169171	4.07745e+06	2.69857e+07	2.69981e+07	7996.84	1.3764e+06	1.41716e+06	4.45127e+06	1.18165e+07	3.48888e+07	796888	3.28473e+06	7.3637e+06	12064.7	101952	1.32261e+07	4.44968e+06	69912.3	1.4191e+07	6.49792e+06	140305	6563.26
AAD132	1.01485e+06	12716.4	1.14616e+06	1.2426e+06	1.24217e+06	4921.52	116483	8473.06	2.73485e+06	1813.58	209776	203450	4998.36	185299	10850.6	10850.6	22739.5	22739.5	52296.6	7194.54	357844	228818	89847.5	272731	272731	1.00792e+06	14554.3	12546	272759	2.24656e+06	2.2222e+06	11543.8	4.7982e+06	255747	2.67663e+06	6.934e+06	2.4699e+06	2.22176e+07	457243	1.03473e+06	5461.3	44052.1	829736	2.67663e+06	45306.1	549553	1.21068e+06	142738	630.21
AAD134	3.62838e+06	286871	2.33329e+06	1.76924e+06	1.76924e+06	17148.5	2.38093e+07	2.68667e+06	5.55382e+06	194903	840542	1.13045e+06	19881.8	1.24407e+06	159766	159766	19881.8	19881.8	487804	66071.4	26139.6	124377	574661	62122.6	74497	230304	360040	19443.3	421785	3.70921e+06	3.70919e+06	67948	6.87018e+06	726273	16869.2	7.86786e+06	5.14501e+06	4.9686e+06	981994	2.36238e+06	118444	73749.5	8.56669e+06	142231	81973	2.00984e+07	501722	18816.9	15893.9
AAD135	162553	50941.9	3.25189e+06	3.63163e+06	3.63163e+06	14510.3	3.63163e+06	423114	5.75186e+06	12792.9	25349.3	252183	6137.67	992085	88214.4	82845	6137.67	6137.67	107359	42295.4	39036.6	86714.4	118488	2.27248e+06	2.28242e+06	6.91137e+06	747683	96381.9	2.27309e+06	1.50274e+07	1.40634e+07	14542	9.33966e+06	64269.6	5.40847e+06	1.31845e+06	1.79436e+07	2.8579e+06	4.35502e+06	9.30794e+06	16239.8	99549.5	7.62983e+06	5.41148e+06	63232.6	612798	2.45561e+06	3.30426e+06	5279.07
AAD137	652234	91669.4	1.47979e+06	1.53238e+06	1.53238e+06	213827	694577	256192	1.68487e+07	6960.18	271147	1.20079e+06	338623	1.01654e+06	15788.3	32014.6	338623	338623	2.61967e+06	120940	12805	5.07437e+06	2.67539e+06	3.2163e+06	161610	2.9327e+06	223697	528982	161610	1.15791e+07	1.15779e+07	43407.1	1.75301e+06	580225	660861	5.15014e+06	1.34313e+07	1.02365e+07	1.14323e+07	1.00495e+07	488067	61289.2	6.80218e+06	2.10371e+06	41789.3	2.74512e+06	1.22798e+06	945823	369245
AAD138	1.18937e+06	29000.3	1.34866e+06	1.45461e+06	1.45461e+06	2158.26	1.45508e+06	39797.9	4.59912e+06	1077.18	35424.1	817920	1979.64	576821	39643.4	39643.4	1979.64	1979.64	91339.3	31565.5	18051.6	620317	97634.6	1.40713e+07	1.39445e+07	210046	181663	21297.6	1.4077e+07	4.09194e+06	3.90525e+06	7077.23	1.40872e+07	767362	3.57517e+06	800950	3.6881e+06	2.0488e+06	755404	1.88369e+06	9470.38	35680.5	3.7767e+06	3.57517e+06	56294.3	2.86887e+06	82544.5	6772.36	3867.71
AAD139	4.7699e+06	35325.3	5.1102e+06	5.89496e+06	5.89478e+06	20010.1	5.89496e+06	200103	559602	15345.2	181487	170712	8079.78	1.18274e+06	70902.4	70902.4	8079.78	8079.78	30747.8	352855	111853	16576	49071.9	106365	104891	169283	1.39392e+06	4543.15	104891	1.32953e+06	1.32941e+06	9309.47	288749	332935	5809.32	1.93807e+06	1.40071e+06	1.468e+06	1.0239e+06	872188	12543.3	87264.2	4.09668e+06	102283	112912	801955	283137	4807.5	49656.1
AAD140	3.67649e+06	37055.5	813800	4.54841e+06	4.54841e+06	725566	540032	521208	1.0048e+07	16690.7	128364	1.5254e+06	4665.88	2.03865e+06	28817.7	28817.7	4905.43	4905.43	217305	182195	18131.6	105559	381926	206222	3.86008e+06	629736	1.30718e+07	163726	3.86008e+06	3.96088e+07	3.96055e+07	117640	1.65374e+08	3.19067e+06	1.65398e+06	1.57515e+07	4.15747e+07	3.74987e+07	2.17829e+07	2.21583e+07	64466.1	749062	3.31814e+07	1.59849e+07	103066	1.84874e+08	1.44456e+07	454032	117313
AAD141	253269	68590.7	594450	481669	481669	387939	544762	41816.7	1.23682e+07	6189.67	76848.4	1.13258e+06	3167.67	1.57595e+06	19034.2	20989.7	3167.67	3167.67	1.12856e+06	44981.3	8794.24	3.34101e+06	1.1634e+06	197364	125800	267432	119012	300510	125800	8.18243e+06	8.18269e+06	87201	928836	389223	353536	6.00974e+06	9.56212e+06	1.45302e+07	9.13301e+06	6.6318e+06	189949	51193.3	5.29339e+06	1.43613e+06	29260	5.12526e+06	2.32622e+06	418889	86519.5
AAD142	126392	111439	330698	129377	129348	667716	339685	29904.2	7.54743e+06	21062.2	7185.81	679887	272721	398186	72362.2	25228.2	272721	272721	137000	29563.6	16506.7	2.52751e+06	142586	24486.5	56444.5	120832	32834.9	99577.3	406865	3.23375e+06	3.21695e+06	52414.5	405551	144383	257155	4.14002e+06	3.68745e+06	4.92833e+06	3.19359e+06	2.183e+06	127996	81800	2.18822e+06	933850	28300.6	735101	333662	77269.4	519021
AAD143	101494	90181.7	1.94448e+06	2.1274e+06	2.1274e+06	3645.4	125923	252325	3.49898e+06	20343.2	9335.55	2.08789e+06	2653.28	1.92498e+06	121656	121656	2653.28	2653.28	39717.1	51386.6	54915.5	11032.4	44564.4	52662.7	411179	436128	83828.2	19664.8	411179	3.48964e+06	3.35955e+06	8752.6	1.0166e+06	51122.7	1.82977e+06	927114	2.30996e+06	2.44141e+06	797281	1.53822e+06	5834.28	53318.4	7.25235e+06	1.82977e+06	59892.9	312997	187038	917715	4241.35
AAD144	111257	37927.8	554985	231359	231359	26259.8	289855	46384.1	1.27089e+07	5360.72	353793	423920	197979	1.67904e+06	32533.5	19584.9	197979	197979	1.43191e+06	131304	22769.7	2.45915e+06	1.45717e+06	66300.4	121092	425810	49361	100253	50664.6	5.35332e+06	5.46812e+06	36847.9	449990	516002	126670	1.32286e+06	4.57463e+06	1.11445e+06	1.68223e+06	2.5751e+06	93739	120962	1.82108e+06	321404	13837.6	3.95569e+07	1.73374e+07	49026.1	7008.34
AAD146	1.41075e+06	11945.5	1.60365e+06	1.73306e+06	1.73313e+06	56519.1	88749.6	41441.5	498845	23506.4	25497.1	149332	1406	481003	18920.1	18920.1	1406	1406	75915.4	168709	25559.6	107794	89473.6	2.26851e+06	2.27214e+06	198236	2.73218e+06	5068.87	2.27214e+06	2.78715e+06	2.78684e+06	7112.16	2.27273e+06	518152	16582.7	7.22519e+06	3.45115e+06	7.93274e+06	1.89911e+06	2.57409e+06	8595.42	59814.9	3.18132e+06	301275	22331.4	588543	1.89911e+06	8696.57	2504.18
AAD147	143840	37113.8	2.66664e+06	2.90532e+06	2.90532e+06	3883.94	247269	22420.5	7.64955e+06	3414.9	65921.7	538148	8145.79	723226	30899.3	30899.3	8145.79	8145.79	411637	39885.5	3820.35	1.22145e+06	417464	45084.4	46541.2	64483.8	17068.1	250484	238892	1.94503e+06	2.0224e+06	12688.7	155092	92814.6	100987	4.93823e+06	2.37899e+06	1.05903e+07	3.24711e+06	972474	63339.5	22542.6	716817	30514.1	11753.1	370147	3.24487e+06	16849.1	61945.5
AAD148	99935	54194.2	6.28135e+06	203930	173287	146818	343253	734487	1.28629e+07	8876.08	27664	477210	304631	285923	19106.2	19106.2	304631	304631	3.10796e+06	226264	2992.02	61712.7	3.17058e+06	59669.3	1.08166e+06	3.65948e+06	134350	48226.1	1.08166e+06	7.92162e+06	1.03517e+06	41104.9	229315	400282	39366.7	1.72787e+06	9.65782e+06	1.3481e+06	2.96252e+06	6.09322e+06	92390.6	93569.7	2.80818e+06	516005	13799.6	3.68329e+06	1.64592e+06	94713.7	2252.33
AAD149	43094	19746.3	214833	37371.4	230312	31496.9	113554	10561.1	3.64056e+06	12153.1	8353.35	81399.8	142203	424685	17478.9	8138.95	142203	142203	75719.4	25770.7	45718	815091	80279.6	269398	199320	349912	21955.4	10083.4	199320	1.67438e+06	1.6462e+06	12056.4	166207	75677.4	46272.2	7.98245e+06	1.94832e+06	2.47459e+07	2.84422e+06	1.07975e+06	83923.4	34312	1.12271e+06	269497	9232.82	776300	2.84427e+06	275675	1493.81
AAD150	7.87045e+06	29160	8.1464e+06	9.86369e+06	9.86369e+06	6990.04	9.86368e+06	1.19857e+06	4.49024e+06	43501.8	30568.5	1.50696e+06	3601.45	230183	18324.8	18324.8	3601.45	3601.45	9046.84	21760.1	20353.8	99724.7	320277	1.48583e+06	1.50201e+06	1.11241e+06	19063.3	13061.4	1.49229e+06	2.5048e+06	2.50481e+06	28741.7	2.47515e+07	1.35092e+06	182856	197564	3.03071e+06	6.16076e+06	590611	1.44875e+06	4224.99	29692.6	3.242e+06	984320	14999.1	1.40935e+07	128117	50797.3	367.574
AAD151	1.753e+07	7331.71	1.66948e+07	2.22036e+07	2.22036e+07	284637	2.22031e+07	2.50252e+06	2.13498e+07	22521.2	835652	786583	30898.1	736078	5987.5	6743.43	30898.1	30898.1	2.81807e+06	73427	46778.9	1.12553e+06	2.92241e+06	363852	3.18008e+06	8.90059e+06	388972	217586	3.18008e+06	1.87435e+07	1.87403e+07	24326.2	3.18008e+06	1.09385e+06	1.99232e+06	6.00881e+06	2.36925e+07	1.64272e+07	7.41274e+06	1.51833e+07	111316	97807.3	1.31326e+07	6.34154e+06	36020.7	1.60251e+06	7.83428e+06	339976	7829.02
AAD152	382720	64118.4	445951	55797.1	448688	74233.6	147626	26839.5	3.08263e+06	242075	20672.7	86598.9	18250.9	365257	22791	22791	18250.9	18250.9	52878.9	133276	92174.3	139836	59718.3	99806.2	99806.2	245323	36704.8	8284.97	190684	1.60438e+06	1.60428e+06	42409.9	1.24392e+06	238146	9624.26	1.74007e+06	2.65154e+06	250249	1.19666e+06	1.3497e+06	111200	37109.8	319456	94496.3	13044.4	1.45085e+07	6.70204e+06	21648.5	2590.96
AAD155	9.69114e+06	53755.5	910031	1.23055e+07	1.23055e+07	290019	1.23058e+07	1.44058e+06	2.13239e+07	10995.1	139208	2.10145e+06	8564.66	2.27918e+06	30425.5	30425.5	8564.66	8564.66	1.48736e+06	155897	59692.3	115623	1.51643e+06	190938	3.68454e+06	1.01535e+07	463144	150409	3.68454e+06	2.07044e+07	2.06904e+07	40671.8	2.45025e+06	82508.5	1.29052e+06	3.36627e+06	2.59254e+07	5.30749e+06	7.67509e+06	1.58646e+07	40351.6	67642.9	1.85794e+07	1.28766e+07	49031.4	4.06596e+06	1.86583e+06	4.40296e+06	13657.2
AAD156	30440.2	25470.6	95492.7	100646	100646	4403.49	76285.1	11857	3.91989e+06	15147.3	8279.81	126037	10072.4	194647	13099.2	13099.2	10072.4	10072.4	501540	10696.6	11651.9	260179	520124	127573	283890	86757.9	83835.7	15692.4	283890	2.38167e+06	2.29835e+06	5656.54	2.44113e+06	26556.7	537405	198420	1.66219e+06	443529	373428	853385	9135.41	36234.7	5.07467e+06	537405	25427	1.99401e+06	887885	175043	1254.44
AAD158	11694.1	10027	231896	245313	245313	21046.7	69431.9	28292.9	7249.43	5520.72	14912.2	151073	4283.71	329881	28290.1	28290.1	3962.85	3962.85	1734.41	5273.8	5048.72	20071.4	4081.52	17042.4	17023.2	203571	111763	521.086	17042.4	67138.3	68583.9	5756.13	23139	49602.3	6266.93	396730	113286	747748	140629	73386.7	2080.04	18407	123690	6266.93	41509.7	276472	2.90139e+06	11735.8	56438.9
AAD159	1.46553e+06	74328.8	1.65842e+06	1.80215e+06	1.80215e+06	9886.39	1.80215e+06	217089	1.08386e+07	3979.38	16762.7	463136	6466.91	849490	53414.1	53414.1	6466.91	6466.91	2.06547e+06	116281	5180.94	71303.7	2.11983e+06	69407.6	1.02437e+06	3.50683e+06	93985.3	45967.6	1.02437e+06	7.64046e+06	7.58823e+06	8157.69	570694	21221.3	1.52037e+06	777088	6.2491e+06	998760	1.53884e+06	3.5206e+06	15383.1	53555	5.01353e+06	1.52037e+06	18625.7	1.88023e+06	882475	120589	5818.77
AAD160	290102	51232.5	338373	359590	359590	5340.53	359590	46514.4	6.7204e+06	8809.6	15500.8	462369	28127.3	655188	43550.3	43550.3	28127.3	28127.3	80200.5	30703.6	10618.9	753268	91400.9	2.75254e+07	2.77211e+07	3.04047e+06	85927.6	38051.4	2.76496e+07	6.64845e+06	6.47341e+06	25484.4	2.77084e+07	246602	233933	2.76714e+06	6.25855e+06	2.80441e+06	1.65162e+06	3.47772e+06	19087.6	79463.2	4.5725e+06	2.68644e+06	46938.5	2.90076e+06	1.34353e+06	702472	2185.01
AAD162	7.09303e+06	104078	7.55403e+06	8.85924e+06	8.85924e+06	358294	8.86249e+06	1.07687e+06	1.52159e+07	24496.2	174629	1.70919e+06	13190.1	1.76618e+06	88171.9	51353.6	13190.1	13190.1	3.74424e+06	72617.5	32548.9	6.01606e+06	4.03146e+06	1.19537e+06	1.19538e+06	1.86542e+06	572831	52412.8	6.16947e+07	8.44235e+06	8.44112e+06	34017.7	9.12694e+07	5.15142e+06	561274	2.22022e+07	8.3242e+06	1.05084e+07	1.81117e+06	4.13446e+06	175517	106832	1.37947e+06	296445	106494	3.01546e+07	1.36853e+07	41424.1	181900
AAD163	330441	151718	1.52006e+06	5.26838e+06	5.26247e+06	38760.2	5.28042e+06	1.13714e+06	1.85313e+07	8655.07	52842.7	3.35314e+06	12262.9	3.22207e+06	46460.8	46460.8	12262.9	12262.9	817221	120677	83923	334216	820447	278361	278361	8.08427e+06	181653	118725	2.7534e+06	1.64066e+07	1.63371e+07	16208.9	2.7534e+06	583218	1.157e+07	1.73939e+06	1.31685e+07	2.40144e+06	3.69525e+06	7.72638e+06	46520.7	96092.3	1.8956e+07	1.15688e+07	92314.2	1.85682e+07	8.50076e+06	1.96393e+06	5588.38
AAD165	157548	79610.4	1.0019e+06	2.75031e+06	2.75031e+06	382347	2.75031e+06	332044	1.12192e+07	11946.5	35874.2	554539	3355.12	420502	79942.9	79942.9	3355.12	3355.12	151313	69828.9	15604	39804.3	158890	1.42315e+06	1.42315e+06	352707	296689	62695.9	1.42315e+06	1.02397e+07	9.77092e+06	25773	9.20793e+06	103635	1.34226e+07	6.0673e+06	1.00922e+07	1.88792e+07	2.73628e+06	4.5396e+06	40100.2	93024.3	1.15733e+07	1.34196e+07	165959	806801	462868	3.29459e+06	3778.93
AAD167	7814.45	68688.1	55622.2	171290	152643	10824.6	269828	7120.02	250943	3003.8	34554	27522	165574	277302	39476.5	39476.5	165574	165574	9545.18	9484.59	2029.44	231414	21473.4	30153.3	10036	61485.9	143856	1731.97	20893.4	511274	514816	62808.9	1.07219e+07	133267	17426.3	1.17016e+07	166247	7.91224e+06	2.06551e+06	289487	191338	55630.1	147000	1841.06	66118.5	1.07453e+07	2.06231e+06	6584.48	3829.74
AAD169	1.04937e+06	75667	1.19854e+06	1.30329e+06	1.30536e+06	4288.07	136964	155917	37122.5	45771.6	350744	332748	26426.1	401869	48246.3	5652.98	26406.3	26406.3	22472	68454.2	23383.8	35409.2	44921.9	36288.7	36994.9	1.69964e+06	569478	10945.7	142210	789866	789454	14859.4	2.10402e+07	683675	22842.7	1.49305e+06	579139	740545	1.34e+06	474392	41051.3	46570.5	3.58434e+06	154899	75516.2	2.16444e+07	9.78399e+06	1892.94	139561
AAD170	85374.8	45654.5	483761	193613	193613	93405.5	309389	602407	1.05054e+07	2772.73	10373.2	654588	420652	584836	43315.7	16042.8	420652	420652	201965	82716.4	346242	1.65975e+06	209470	44208.5	41386	276603	52033.9	14181.4	639813	4.78781e+06	4.75445e+06	14505.4	99496.9	154555	1.07379e+06	4.51569e+06	5.83076e+06	9.53344e+06	6.2974e+06	3.5412e+06	262757	84266.6	3.3458e+06	2.9355e+06	36194.2	1.97324e+06	922407	234867	1337.25
AAD172	335209	82737.4	405099	393396	393396	102874	178899	7561.34	2.7584e+06	4157.62	44971	1.4112e+06	57526.9	658811	71895.2	71895.2	57634.4	57647.6	137945	32403.5	9084.78	105011	145244	95764.7	20758.8	83108.7	191481	21943.3	277088	2.27832e+06	2.21341e+06	11982.8	277088	82491.6	72870.1	3.40332e+06	2.7306e+06	4.85347e+06	2.2632e+06	1.70322e+06	86929.8	21751.1	835942	123047	29660.4	411990	246688	88801.1	9406.43
AAD174	207874	255129	5.07975e+06	5.06943e+06	5.06943e+06	2.10444e+06	443966	640352	1.54805e+07	30986.8	1.06305e+06	972289	15141.2	5.62857e+06	71639	68781.7	15141.2	15141.2	2.27869e+06	323512	150190	18609.1	3.28789e+06	95379.1	95379.1	5.46967e+06	711001	51437.3	95379.1	1.5045e+07	1.5044e+07	46677.6	603861	647435	31416.6	966343	8.6248e+06	2.03849e+06	1.23313e+07	4.01074e+06	175376	89577.6	3.1822e+07	335117	22414.2	4.08655e+07	1.78691e+07	409397	42485.4
AAD176	1.9969e+07	100986	1.90621e+07	2.514e+07	2.514e+07	98772.2	2.514e+07	2.83925e+06	8.65786e+06	28528.4	95995.1	211276	5299.31	2.9227e+06	20289.1	20289.1	5299.31	5299.31	131450	928647	56685.7	66583.5	882898	1.38769e+06	1.38769e+06	258444	3.50089e+06	60346.4	1.38769e+06	1.3119e+07	1.3119e+07	113425	1.55723e+07	1.25453e+06	435759	1.95891e+07	1.40931e+07	12197012	1.43178e+07	5.22403e+06	9159.96	100568	5.99715e+06	8.47292e+06	90504.4	302041148	2.96879e+07	213011	9.25023e+06
AAD177	5.95486e+06	66978.8	443246	7.3992e+06	7.3992e+06	18429.1	7.3992e+06	899464	5.26204e+06	48609.1	132973	1.81908e+06	4020.66	2.36521e+06	50386.2	50386.2	4020.66	4020.66	102436	71308.6	29582.5	6432.86	121990	28388.3	51651.3	407595	338039	23501.3	60423.1	4.40887e+06	4.40763e+06	24007.8	2.57023e+07	392188	1.40946e+06	1.09028e+06	3.26589e+06	1.05337e+06	930948	2.13085e+06	59206.6	78999.6	1.19059e+07	228554	81907.1	2.7197e+07	1.24388e+07	94155.8	10955.3
AAD178	2.34785e+07	49731.6	2.22254e+07	2.9129e+07	2.91286e+07	347253	2.91337e+07	3.42759e+06	2.47474e+07	29771.8	2.48808e+06	2.26261e+06	3421.81	197888	41166.4	41166.4	3421.81	3421.81	1.93268e+06	177157	28960.4	1.05732e+06	2.0404e+06	269397	269397	879334	675792	79428.6	3.02601e+06	1.78374e+07	1.7281e+07	65766	769770	1.00057e+06	1.4929e+06	7.05644e+06	2.18301e+07	1.96747e+07	5.55346e+06	1.1714e+07	285172	323665	1.94864e+07	4.62002e+06	86649.1	1.25352e+07	5.80131e+06	199917	4724.65
AAD183	307460	20202.2	409361	430786	430786	500511	159775	2.83269e+06	9.20254e+06	12605.8	187614	946014	3007.76	7.80903e+06	8769.27	8769.27	3007.76	3007.76	2.07694e+06	274762	3557.88	1.26217e+06	6.50061e+06	161442	2.35558e+06	851044	1.70889e+07	41415.2	2.35558e+06	2.8677e+07	2.86748e+07	14925.6	644675	292981	594740	5.94353e+06	3.00621e+07	1.56999e+07	3.17794e+06	1.34197e+07	79789	46354.4	2.70303e+06	3.80006e+06	22548.1	4.97443e+06	2.29957e+06	42092.4	3864.92
AAD190	4.70394e+06	98874.5	5.12186e+06	5.86985e+06	5.86985e+06	3810.05	444594	697301	4.40427e+06	14345.2	76932.3	201601	36347.8	1.15363e+06	101333	101333	36347.8	36347.8	203315	451120	7984.67	18282.8	508599	28634.3	449095	1.38813e+06	2.60499e+06	45790.4	4.48907e+07	3.831e+06	2.86576e+06	302370	9.31631e+07	3.24289e+06	797256	5.23313e+07	3.01086e+06	5.87712e+07	4.9567e+07	2.22343e+06	168924	122436	5.39308e+06	5.55388e+06	68926.7	9.64056e+07	4.9567e+07	206206	1.29527e+06
AAD191	1.87482e+07	66202.3	1.79544e+07	2.38059e+07	2.38059e+07	6193.23	2.38034e+07	2.74247e+06	6.52479e+06	29946	166966	1.90831e+06	3673.92	469771	59813.4	59813.4	3673.92	3673.92	103022	30960.3	20014.1	23105.5	819247	339059	533562	296879	112873	433884	110947	4.13655e+06	4.13837e+06	95029.9	1.01796e+08	1.57314e+06	646983	6.06621e+06	3.1387e+06	2.78209e+07	1.88056e+06	368923	18544.6	144871	3.67331e+06	7.36951e+06	81110.9	1.01856e+08	1.36142e+06	3.0264e+06	1.69512e+06
AAD194	132228	81687.4	319831	207694	207694	398859	419987	80073.3	1.2306e+07	12372.3	25101	2.17346e+06	7445.47	2.98226e+06	43516.6	43516.6	7445.47	7445.47	212163	40499	84781.7	957765	221118	1.27615e+06	87663.2	196278	44322.6	425316	87672.8	6.13088e+06	6.13088e+06	260851	655434	292006	126988	1.23733e+07	7.12871e+06	3.0797e+07	1.36068e+06	3.18402e+06	218151	59692.1	5.444e+06	664592	37211.1	490039	3.43448e+06	679232	5571.37
AAD196	70007.5	4220.37	83381.8	17724.4	89840.6	2722.15	31397.6	3816.64	965501	4338.76	10853	49634.4	17001.5	33732.5	1440.1	1440.1	17001.5	17001.5	93516.8	2669.28	2792.27	81688.2	96443.4	4021.7	4254.76	249771	15956.1	7031.3	4254.76	554196	547564	7330.38	29982.9	24867.2	146466	53666.8	610268	36490.1	163057	350112	4330.83	5219.74	274564	146466	16117	289990	21640.4	77580.2	1483.53
AAD201	149839	71126.2	1.08837e+06	195461	1.15382e+06	26270.3	393026	152616	1.28685e+07	16868.2	37452.8	376935	3140.9	379255	12483.4	17062.3	3140.9	3140.9	1.1541e+06	145119	17978.8	1.04273e+06	271410	778783	777165	5.48332e+06	66687.5	549788	777165	8.69427e+06	8.70022e+06	127247	1.44182e+08	1.21489e+06	580621	1.67764e+07	9.97469e+06	1.40511e+06	1.03561e+07	4.15597e+06	87889.6	30286.3	9.24083e+06	218346	21272.5	2.57343e+07	1.15944e+07	80609.6	3.43549e+06
AAD203	4.84328e+06	70044.7	5.25929e+06	6.01357e+06	6.01357e+06	7949.73	443833	729095	1.09399e+07	154523	97529.6	3.22446e+06	3431.87	1.71454e+06	35062.8	35062.8	3431.87	3431.87	428623	118210	31950.9	28642.6	455698	866580	866012	3.03224e+06	158481	40146.8	867308	6.65513e+06	6.55223e+06	17880.7	2.51669e+06	212289	154759	471374	5.3997e+06	728613	4.50516e+06	2.22039e+06	20573	43166.1	1.15552e+07	120800	75465.8	1.55161e+07	7.2667e+06	25869	2761.05
AAD205	53921.7	56551.2	78908.9	71063.4	71063.4	33147.2	86476.6	22722.8	3.51419e+06	6257.06	7901.85	215407	137815	172959	21094.1	21094.1	137815	137815	154465	9325.23	7737.35	10633.3	166046	50541.8	260713	973240	66349	13653.2	260713	2.20782e+06	2.14791e+06	6657.94	259738	107873	275042	3.77642e+06	2.76011e+06	8.20166e+06	2.26283e+06	783750	43749.3	27523.3	1.65949e+06	275042	14782.9	499121	236626	242000	1891.44
AAD206	249695	86632.7	189199	102589	94780.2	55529.8	158574	139770	6.05364e+06	350105	57363.6	915638	384872	311069	15785.9	23320	384872	384872	179924	77977.9	301383	3.75132e+06	181326	88392.5	72216.5	174997	30917.7	27068	468981	3.65552e+06	3.65549e+06	24130.1	409012	56718.6	17035.5	5.65317e+06	4.58628e+06	233382	4.08348e+06	2.9857e+06	99493.3	79615.5	1.68507e+06	18771.1	22386	3.31105e+06	311889	371127	2227.17
AAD207	126275	104408	549530	282847	282847	150936	283776	402497	1.31184e+07	1.14079e+06	109245	1.0293e+06	90690.9	182930	19253.8	25837.8	90690.9	90690.9	886424	39733.6	83631.4	4.03925e+06	904666	64395	70399.6	230208	360829	50605.8	70572.5	8.26263e+06	8.26136e+06	15966.9	94535	382004	46546.9	1.85688e+06	9.07329e+06	27214	2.9906e+06	6.25996e+06	80750.4	162926	6.66084e+06	222291	28368.4	2.85627e+07	1.28824e+07	103413	12723.9
AAD208	754060	9186.13	869662	930549	930324	25810.1	113376	171014	53502.5	1475.22	14545.9	109073	1050.42	1.99739e+06	4961.62	4961.62	1050.42	1050.42	9287.1	35727.8	33089.5	48335.3	9077.68	1892.6	8390.82	56296.2	171036	4460.94	8393.05	1.16079e+06	1.11106e+06	2791.47	1.74352e+06	36768.6	38457.7	119047	192672	149396	387809	343130	3121.33	16719.1	230877	8662.73	22801.3	1.76694e+06	80687.8	5298.72	7321.46
H1	1.19734e+06	291943	109716	336945	1.51286e+06	5347.36	511253	22720.8	4.57692e+06	116760	20398.7	314926	30105.5	275130	72813.6	72813.6	30105.5	30105.5	108076	25278.3	21487.3	47775.3	112112	163151	214989	699283	20260.5	27650.3	214989	1.7226e+06	1.67375e+06	28529.8	1.49056e+06	58454.3	6518.99	2.73036e+06	1.74752e+06	432201	973682	1.14779e+06	254465	29150.8	583547	18401.3	23151.3	3.39539e+06	1.52056e+06	43908.6	2957.23
H2	37290	104934	48245.9	152192	59405.7	1754.35	124946	18894.6	1.92417e+06	121948	8373.17	60863.5	76469.4	84799.4	47863.9	8786.02	76469.4	76469.4	157309	5791.69	9369.13	4862.99	166933	55914.3	15577	81556.3	22306.9	19042.4	153530	1.25204e+06	1.21398e+06	12208.7	104669	49470.3	1856.87	2.48096e+06	1.2701e+06	348895	1.21185e+06	897740	56188.4	16817.7	218214	13911.9	15391.4	519011	245814	30333.9	2398.49
H3	955761	548324	333453	980904	980882	13408.6	95489.8	172399	1.01037e+07	280388	55795.3	8.09856e+06	559610	1.27017e+07	20565.5	262909	559610	559610	295371	460811	82996.9	8588.86	306580	950200	947933	1.50526e+06	203836	95805.2	766008	6.21348e+06	6.2136e+06	73303.4	1.67925e+07	126261	160382	2.54064e+06	9.32086e+06	1.19803e+07	1.7804e+07	5.17618e+06	926074	136191	4.06666e+06	125816	12106.1	1.8472e+07	8.13064e+06	226832	9801.56
H4	173472	118615	44887.7	25369	18435.3	18594.3	184257	697382	1.98091e+06	1154.03	8720.58	7.23366e+06	450808	1.16242e+07	18380.7	45971.7	451066	451054	14208.4	61191.1	45624.8	23460.3	16532.1	312454	312452	2.18378e+06	251185	7966.64	312510	854093	853441	14096.6	6.40171e+06	49296	13651.4	1.34006e+07	1.40944e+06	2.98498e+07	1.34038e+07	1.18333e+06	43133.2	25985.7	649095	28066.8	2789.19	402334	2.368e+06	16044	2985.68
H5	2.32278e+06	461049	2.37554e+06	2.4807e+06	2.48049e+06	32704.1	712273	268339	2.40982e+07	10658.1	215739	7.19836e+06	463904	1.16915e+07	20782.5	201710	463904	463904	1.06312e+07	244489	38857.7	461055	1.07112e+07	282418	629912	739061	191908	964212	148563	3.19426e+07	3.18249e+07	8247.65	711635	162922	214001	6.16633e+06	1.84554e+07	814219	8.66634e+06	1.43054e+07	965574	139437	1.30414e+07	1.10407e+06	12056.4	1.44555e+06	8.89198e+06	525690	19902
H6	26162.4	258716	904230	233973	233973	18863.6	340875	1.05246e+06	1.48764e+07	6153.21	106218	5.12694e+06	616423	9.81986e+06	13382.3	94334.9	616423	616423	2.48485e+06	29792.8	200246	169221	2.67776e+06	273008	273008	315939	265485	12938.1	273008	1.19068e+07	1.19073e+07	50985.6	212575	156837	78979.2	4.15428e+06	1.40865e+07	5.39904e+06	4.88934e+06	9.97056e+06	437068	6703.15	8.65332e+06	1.05735e+06	6684.25	592968	1.79388e+06	99707.6	31608.5
H7	12014.9	601329	354464	147318	147828	11774.3	261890	431136	1.3162e+07	1655.46	70953.2	5.28602e+06	1.35115e+06	1.00387e+07	12386.1	154625	1.35115e+06	1.35115e+06	598812	69942.6	741482	17623.1	613309	260393	87667.7	263225	124337	135240	72746.5	6.79159e+06	6.79155e+06	2024.59	845741	81269.5	39005.3	2.11945e+06	7.94146e+06	1.8562e+06	2.42783e+06	5.04244e+06	257688	82793.4	5.79929e+06	474313	15458.5	410824	842007	1.83299e+06	4857.1
H8	125746	519928	205789	6.64301e+06	6.64301e+06	1513.65	931298	100183	887196	1.94446e+06	1.04416e+07	2.31918e+06	8967.87	1.27733e+07	6809.09	70279.4	8683.31	9348.32	115436	9.77755e+06	25976.7	276515	379913	9.33467e+06	1.07298e+06	1.73437e+06	141635	74573.5	1.07369e+06	315265	694765	115493	6.37803e+06	1.00243e+06	33747.6	3.30755e+07	181195	3.80574e+06	3.31017e+07	405355	645190	49129	645707	253636	16850.9	2.24889e+07	1.02946e+07	14854.3	318092
H9	42128.7	365587	82054.6	374163	374452	55068.5	780747	56928.3	3.56941e+06	7625.95	8.01924e+06	6.02176e+06	358316	1.0399e+06	15277.9	49444.8	358316	358316	267727	7.70035e+06	21730.9	21893.5	477603	6.99722e+06	485665	779322	169427	49946.4	485707	5.19267e+06	5.19429e+06	36071.9	2.06432e+07	1.53141e+06	15588.6	2.07943e+06	4.73404e+06	2.34006e+06	1.95277e+07	4.73764e+06	1.36804e+06	80180.2	4.78301e+06	259078	9451.5	8.20009e+06	3.13839e+06	47563.8	9599
H10	1.3596e+06	324211	580801	1.05853e+06	1.05972e+06	323524	888867	174388	2.1676e+07	14885.8	114792	7.90535e+06	212451	1.04486e+07	20153.2	52819.5	214074	214074	7.32165e+06	670878	76334	4.17621e+06	7.34366e+06	2.0015e+06	577256	611984	422171	91210.4	137297	1.89597e+07	1.90916e+07	25763.5	2.73122e+06	556983	236111	6.05415e+06	1.7868e+07	1.24344e+07	1.26376e+07	1.02247e+07	503111	70249.2	391343	464462	4186.42	6.74168e+06	2.99846e+07	350511	20387.9
H11	273771	27625.1	311073	56450.8	56447.4	7496.13	36298.7	54493	1.99006e+06	16001.1	8037.93	650812	7086.57	74384.7	5951.82	5951.82	7086.57	7086.57	34444.3	24836.9	204.165	20197.1	3901.09	53939.8	53939.8	16601.8	15593.7	3283.17	77369.2	704437	703451	5063.15	2.20079e+06	20761.4	28551.6	235673	792319	176163	2.23371e+06	573632	29513.4	586.232	66398.5	61595.2	821.846	386829	162646	7194.01	1694.98
H12	147010	420869	179362	54858.6	54850.7	42449.9	170692	46773.5	4.37815e+06	3366.02	70788.6	4.98665e+06	124968	9.88304e+06	12370.3	57240.7	124817	124968	145020	98553.1	6032.42	8809.21	149149	356380	356380	76554.4	84916.8	2401.65	307216	2.64617e+06	2.64577e+06	23905.1	307216	41190.9	28651.6	986397	3.54559e+06	439085	5.27312e+06	2.2922e+06	315790	60571.3	2.29896e+06	136262	686.715	2.93107e+06	1.10301e+06	43613.7	9305.7
H13	64760.5	1.0728e+06	465148	166851	166879	18329.4	638919	65712.8	1.47856e+07	5727.87	38157.7	8.42376e+06	94849.8	1.16029e+07	21354.4	74331	92742.7	94849.8	673387	91960.7	47985.4	68286.9	68170.1	288765	344406	444682	86267.2	28812	346057	4.32204e+06	4.32259e+06	266881	601087	51204.9	154475	1.59531e+06	5.98227e+06	3.0488e+06	585784	3.15522e+06	1.20563e+06	7193.56	144789	230982	17693.6	313606	839991	232230	38292.6
H14	115967	165855	143213	72590.3	72608.8	41329.4	197914	1.17572e+06	4.28996e+06	2870.25	32345	2.41646e+06	306973	7.94517e+06	6132.79	50581.8	306973	306973	170195	14309.4	23298.2	8088.68	178927	199000	200884	60617.9	75951	4968.96	220764	1.81689e+06	1.81773e+06	7177.37	9.65955e+06	58745.5	205205	1.25833e+07	2.29521e+06	1.65545e+07	1.25879e+07	2.29819e+06	25310.5	72147.9	1.2193e+06	563312	4727.38	3.08419e+06	1.14534e+06	89267.7	3986.57
H15	41543.2	152652	500089	48470.4	48487.5	4993.03	86764.9	569771	4.81597e+06	2757.16	20414.1	3.87859e+06	290663	6.41517e+06	9785.59	50616.4	290663	290663	88027.2	206552	27247.9	4692.3	7125.21	277449	89085.4	300476	60749.2	17003.6	89099.1	2.62505e+06	2.62341e+06	17024.3	287910	48536.4	13466	1.05407e+06	3.72594e+06	6.64549e+06	3.21948e+06	2.5027e+06	8154.35	51193.5	1.39126e+06	126506	4681.28	86296.5	391550	711177	4536.54
H16	808821	307899	901733	131424	140416	147518	519914	162813	1.32823e+07	3925.89	84882.2	5.18269e+06	521526	1.1219e+07	13857.9	223359	521526	521526	19191.2	28478.6	35127.4	22735.5	296725	343252	66916.5	675941	100511	16585	104363	6.39716e+06	6.3961e+06	103895	728564	106106	82093.6	2.71827e+06	1.01068e+07	1.10621e+07	8.08662e+06	5.43573e+06	894247	207389	5.18244e+06	367526	14169.1	395066	941891	200200	7469.93
H17	33961.9	427504	385081	364906	364906	21605.9	594234	84624.3	1.41535e+07	4339.46	72576.8	7.97873e+06	202772	1.1599e+07	20733.2	213557	202772	202772	1.41192e+06	123730	24946.8	14158.7	1.41967e+06	489604	97091.1	726836	151214	150837	97091.1	1.00512e+07	1.00517e+07	17658.5	1.29676e+06	137057	351527	3.30503e+06	1.18344e+07	9.21904e+06	8.11969e+06	8.23378e+06	485089	111099	2.01482e+06	2.21271e+06	12800.5	957815	689140	139151	4485.78
H18	300524	241481	484700	223714	223707	493809	272191	88189.2	8.88985e+06	3996.64	34197.5	4.91006e+06	52802.9	7.98452e+06	12951.3	150364	53724	53724	23951	58940.6	17345.8	21144.8	27719.2	441457	441457	480724	99982.5	9804.44	435435	3.40126e+06	3.40089e+06	10612.9	8.73829e+06	334303	69714.1	1.21223e+06	4.45952e+06	5.80881e+06	9.70505e+06	2.73159e+06	350808	76361.8	2.42345e+06	192132	7227.17	5.09082e+06	1.86741e+06	61161.3	2961.96
[truncated: 257 more columns]
