# Supplementary material for: Multi-omics analysis of hospital-acquired diarrhoeal patients reveals biomarkers of enterococcal proliferation and Clostridioides difficile infection
Source: Nat Commun. 2023 Nov 25;14:7737. doi: 10.1038/s41467-023-43671-8 (PMC10676382; doi:10.1038/s41467-023-43671-8)
Supplement: Supplementary file 6 — Source Data [file 41467_2023_43671_MOESM6_ESM.xlsx]

## Sheet: Table 1
Patient ID	CDI	Sex	Age at collection	Days Hospitalisation	Prior Admission	Multiple Admissions	Abx	Number Abx classes	PPI	Abx+PPI	Chemo	Abx+Chemo	Aminoglycoside	Carbapanem	Cephalosporin	Cyclic_Lipopeptide	Fluorquinolone	Glycopeptide	Lincosamide	Macrolide	Nitromidazole	Oxazolidinone	Penicillin	Penicillin_BLact_Oral	Penicillin_BLact_IV	Pyrimidine_Inhibitor	RNA_Synth_Inhibitor	Tetracycline
AAD1	N	M	74	3	No	None	N	0	N	NN	N	NN	NoAnti	NoAnti	NoAnti	NoAnti	NoAnti	NoAnti	NoAnti	NoAnti	NoAnti	NoAnti	NoAnti	NoAnti	NoAnti	NoAnti	NoAnti	NoAnti
AAD10	N	F	65	5	No	None	Y	2	Y	YY	N	YN	No	No	Yes	No	No	No	No	No	Yes	No	No	No	No	No	No	No
AAD100	Y	M	89	3	Yes	Multiple	Y	1	Y	YY	N	YN	No	No	Yes	No	No	No	No	No	No	No	No	No	No	No	No	No
AAD101	N	F	91	11	No	None	N	0	N	NN	N	NN	NoAnti	NoAnti	NoAnti	NoAnti	NoAnti	NoAnti	NoAnti	NoAnti	NoAnti	NoAnti	NoAnti	NoAnti	NoAnti	NoAnti	NoAnti	NoAnti
AAD102	N	M	80	10	Yes	Multiple	Y	4	N	YN	Y	YY	No	Yes	No	No	No	Yes	No	Yes	No	No	No	No	Yes	No	No	No
AAD103	Y	F	77	11	Yes	Single	Y	3	Y	YY	Y	YY	No	No	No	No	Yes	No	Yes	No	No	No	No	No	Yes	No	No	No
AAD104	Y	M	50	11	Yes	Multiple	N	0	Y	NY	Y	NY	NoAnti	NoAnti	NoAnti	NoAnti	NoAnti	NoAnti	NoAnti	NoAnti	NoAnti	NoAnti	NoAnti	NoAnti	NoAnti	NoAnti	NoAnti	NoAnti
AAD105	N	F	77	3	Yes	Single	Y	2	Y	YY	N	YN	No	No	Yes	No	No	No	No	No	No	No	Yes	No	No	No	No	No
AAD106	Y	F	82	55	Yes	Multiple	Y	2	N	YN	N	YN	No	No	Yes	No	No	No	No	No	Yes	No	No	No	No	No	No	No
AAD107	N	M	61	5	Yes	Multiple	Y	1	Y	YY	N	YN	No	No	Yes	No	No	No	No	No	No	No	No	No	No	No	No	No
AAD109	N	F	88	9	Yes	Single	Y	2	N	YN	N	YN	No	No	Yes	No	No	No	No	No	Yes	No	No	No	No	No	No	No
AAD11	N	M	77	5	Yes	Single	Y	3	Y	YY	N	YN	No	No	Yes	No	No	No	No	No	Yes	No	No	Yes	No	No	No	No
AAD110	N	F	19	40	Yes	Multiple	Y	1	N	YN	N	YN	No	No	Yes	No	No	No	No	No	No	No	No	No	No	No	No	No
AAD111	N	F	37	6	Yes	Single	Y	2	N	YN	N	YN	No	No	Yes	No	No	No	No	Yes	No	No	No	No	No	No	No	No
AAD112	N	F	75	4	Yes	Single	Y	3	N	YN	N	YN	No	No	Yes	No	No	No	No	No	Yes	No	No	Yes	No	No	No	No
AAD114	N	F	38	3	No	None	Y	4	N	YN	N	YN	Yes	No	Yes	No	No	No	No	Yes	No	No	No	No	Yes	No	No	No
AAD115	N	F	74	13	No	None	Y	3	Y	YY	N	YY	No	No	No	Yes	Yes	No	No	No	Yes	No	No	No	No	No	No	No
AAD116	N	M	89	7	No	None	Y	1	Y	YY	N	YY	No	No	Yes	No	No	No	No	No	No	No	No	No	No	No	No	No
AAD117	N	M	72	3	Yes	Multiple	Y	2	N	YN	N	YN	No	Yes	No	No	No	No	No	No	No	No	No	No	Yes	No	No	No
AAD118	Y	M	80	11	Yes	Multiple	Y	2	Y	YY	N	YN	No	No	Yes	No	No	No	No	No	Yes	No	No	No	No	No	No	No
AAD12	N	M	55	14	Yes	Multiple	Y	1	N	YN	N	YN	No	No	No	No	No	No	No	No	No	No	Yes	No	No	No	No	No
AAD120	N	M	61	6	No	None	Y	1	N	YN	N	YY	Yes	No	No	No	No	No	No	No	No	No	No	No	No	No	No	No
AAD121	N	M	59	5	Yes	Multiple	Y	4	Y	YY	Y	YY	Yes	No	No	No	No	No	No	Yes	No	No	Yes	Yes	Yes	No	No	No
AAD123	N	F	94	11	Yes	Multiple	Y	1	N	YN	N	YN	No	No	No	No	No	No	No	No	No	No	No	No	Yes	No	No	No
AAD124	N	F	50	5	Yes	Multiple	N	0	Y	NY	N	NN	NoAnti	NoAnti	NoAnti	NoAnti	NoAnti	NoAnti	NoAnti	NoAnti	NoAnti	NoAnti	NoAnti	NoAnti	NoAnti	NoAnti	NoAnti	NoAnti
AAD125	N	F	59	3	No	None	Y	1	N	YN	Y	YY	No	No	Yes	No	No	No	No	No	No	No	No	No	No	No	No	No
AAD126	N	M	61	9	Yes	Multiple	Y	3	N	YN	N	YN	No	No	Yes	No	No	No	No	Yes	No	No	No	No	No	No	No	Yes
AAD127	N	F	79	13	No	None	Y	3	Y	YY	N	YY	No	No	Yes	No	No	No	No	No	Yes	No	No	Yes	No	No	No	No
AAD128	N	F	40	10	Yes	Single	Y	3	Y	YY	N	YN	No	No	Yes	No	No	No	No	No	Yes	No	No	No	Yes	No	No	No
AAD130	N	F	56	7	Yes	Multiple	Y	2	Y	YY	N	YN	No	Yes	No	No	No	Yes	No	No	No	No	No	No	No	No	No	No
AAD131	N	M	72	6	Yes	Multiple	Y	4	Y	YY	N	YN	Yes	No	Yes	Yes	No	No	No	No	Yes	No	Yes	No	No	No	No	No
AAD132	N	M	38	4	No	None	Y	2	N	YN	N	YN	No	No	Yes	No	No	No	No	No	Yes	No	No	No	No	No	No	No
AAD134	N	M	68	14	Yes	Multiple	Y	2	Y	YY	N	YN	No	No	Yes	No	No	No	No	No	No	No	No	Yes	No	No	No	No
AAD135	N	M	78	6	Yes	Multiple	Y	3	N	YN	N	YY	No	No	Yes	No	No	Yes	No	No	No	No	No	Yes	Yes	No	No	No
AAD137	Y	M	70	18	Yes	Multiple	Y	2	Y	YY	N	YY	No	No	Yes	No	No	No	No	No	Yes	No	No	No	No	No	No	No
AAD138	Y	M	86	9	Yes	Multiple	Y	4	Y	YY	N	YY	No	No	Yes	No	No	No	No	No	No	No	Yes	Yes	No	No	No	Yes
AAD139	N	M	54	12	Yes	Multiple	Y	1	Y	YY	Y	YY	No	No	No	No	No	No	No	No	No	No	No	No	Yes	No	No	No
AAD14	N	M	68	3	No	None	Y	1	N	YN	N	YN	No	No	No	No	No	No	No	No	No	No	Yes	No	No	No	No	No
AAD140	N	F	85	12	Yes	Multiple	Y	3	Y	YY	N	YN	No	No	Yes	No	Yes	No	No	Yes	No	No	No	No	No	No	No	No
AAD141	Y	F	80	3	Yes	Single	Y	Nodata	Y	YY	N	YN	No	No	No	No	No	No	No	No	No	No	No	No	No	No	No	No
AAD142	Y	M	50	13	Yes	Multiple	N	0	Y	NY	N	NN	NoAnti	NoAnti	NoAnti	NoAnti	NoAnti	NoAnti	NoAnti	NoAnti	NoAnti	NoAnti	NoAnti	NoAnti	NoAnti	NoAnti	NoAnti	NoAnti
AAD143	N	M	58	13	Yes	Single	Y	4	Y	YY	N	YN	No	No	Yes	No	No	No	No	Yes	Yes	No	Yes	Yes	No	No	No	Yes
AAD144	N	F	48	12	Yes	Multiple	Y	2	N	YN	N	YN	No	No	Yes	No	No	No	No	No	Yes	No	No	No	No	No	No	No
AAD145	N	M	45	15	Yes	Multiple	Y	2	Y	YY	Y	YY	No	No	Yes	No	No	No	No	No	No	No	No	No	Yes	No	No	No
AAD146	N	F	72	5	Yes	Multiple	Y	1	N	YN	N	YN	No	No	No	No	No	No	No	No	No	No	No	No	No	Yes	No	No
AAD147	Y	M	88	4	Yes	Multiple	Y	1	Y	YY	N	YN	No	No	No	No	No	No	No	No	No	No	No	No	Yes	No	No	No
AAD148	Y	M	79	7	Yes	Multiple	Y	1	Y	YY	N	YN	No	No	No	No	No	No	No	No	No	No	No	No	No	Yes	No	No
AAD149	N	M	77	21	Yes	Multiple	Y	1	Y	YY	N	YN	No	No	No	No	No	No	No	Yes	No	No	No	No	No	No	No	No
AAD150	N	M	72	6	Yes	Multiple	Y	3	Y	YY	Y	YY	No	No	No	No	No	Yes	No	No	Yes	No	No	No	Yes	No	No	No
AAD151	N	F	70	7	No	None	Y	2	Y	YY	N	YN	No	Yes	No	No	No	Yes	No	No	No	No	No	No	No	No	No	No
AAD152	N	F	22	12	Yes	Multiple	Y	1	N	YN	N	YN	No	No	No	No	No	No	No	Yes	No	No	No	No	No	No	No	No
AAD155	Y	F	75	15	Yes	SIngle	Y	3	Y	YY	N	YN	No	No	Yes	No	No	Yes	No	No	No	No	No	No	Yes	No	No	No
AAD156	Y	M	91	15	No	None	Y	2	Y	YY	N	YN	No	No	Yes	No	No	No	No	Yes	No	No	No	No	No	No	No	No
AAD158	N	M	70	3	Yes	Multiple	Y	1	Y	YY	Y	YY	No	No	No	No	No	No	No	No	No	No	No	No	Yes	No	No	No
AAD159	N	M	57	4	Yes	SIngle	Y	1	Y	YY	Y	YY	No	No	No	No	No	No	No	No	No	No	No	No	Yes	No	No	No
AAD160	N	F	79	19	Yes	SIngle	Y	4	Y	YY	N	YN	Yes	No	Yes	No	No	No	No	No	No	No	Yes	Yes	No	No	No	No
AAD162	N	M	78	20	Yes	SIngle	Y	1	Y	YY	N	YN	No	Yes	No	No	No	No	No	No	No	No	No	No	No	No	No	No
AAD163	N	F	56	8	No	None	Y	4	Y	YY	N	YN	Yes	No	Yes	No	No	No	No	Yes	No	No	Yes	No	No	No	No	No
AAD164	N	M	71	5	Yes	Multiple	Y	1	Y	YY	Y	YY	No	No	No	No	No	No	No	No	No	No	No	Yes	Yes	No	No	No
AAD165	N	M	93	6	No	None	Y	2	Y	YY	N	YN	No	No	Yes	No	No	No	No	No	Yes	No	No	No	No	No	No	No
AAD166	N	M	22	11	No	None	Y	4	N	YN	N	YN	No	No	Yes	No	Yes	No	No	No	Yes	No	No	No	Yes	No	No	No
AAD167	Y	F	78	6	No	None	N	0	Y	NY	N	NN	NoAnti	NoAnti	NoAnti	NoAnti	NoAnti	NoAnti	NoAnti	NoAnti	NoAnti	NoAnti	NoAnti	NoAnti	NoAnti	NoAnti	NoAnti	NoAnti
AAD169	N	F	71	18	Yes	Multiple	Y	3	Y	YY	Y	YY	Yes	No	Yes	No	No	No	No	No	Yes	No	No	No	No	No	No	No
AAD170	N	F	56	5	No	None	Y	2	Y	YY	Y	YY	No	No	Yes	No	No	No	No	Yes	No	No	No	No	No	No	No	No
AAD171	N	M	48	8	Yes	Single	N	0	Y	NY	N	NY	NoAnti	NoAnti	NoAnti	NoAnti	NoAnti	NoAnti	NoAnti	NoAnti	NoAnti	NoAnti	NoAnti	NoAnti	NoAnti	NoAnti	NoAnti	NoAnti
AAD172	N	F	81	5	Yes	Single	Y	1	Y	YY	Y	YY	No	No	No	No	No	No	No	No	No	No	No	No	No	Yes	No	No
AAD173	N	F	57	7	Yes	SIngle	Y	2	N	YN	N	YY	No	No	Yes	No	No	No	No	No	Yes	No	No	No	No	No	No	No
AAD174	N	F	58	7	Yes	Multiple	Y	3	Y	YY	N	YN	No	Yes	No	No	Yes	Yes	No	No	No	No	No	No	No	No	No	No
AAD176	N	F	66	8	Yes	Multiple	Y	2	N	YN	N	YN	No	No	Yes	No	No	No	No	No	No	No	No	No	Yes	No	No	No
AAD177	N	F	41	9	No	None	Y	2	Y	YY	N	YN	No	No	Yes	No	No	No	No	No	Yes	No	No	No	No	No	No	No
AAD178	N	M	61	7	Yes	Multiple	N	0	Y	NY	N	NN	NoAnti	NoAnti	NoAnti	NoAnti	NoAnti	NoAnti	NoAnti	NoAnti	NoAnti	NoAnti	NoAnti	NoAnti	NoAnti	NoAnti	NoAnti	NoAnti
AAD179	N	F	57	13	Yes	Single	Y	2	Y	YY	N	YN	No	No	Yes	No	No	No	No	No	Yes	No	No	No	No	No	No	No
AAD183	Y	F	50	8	Yes	Multiple	N	0	N	NN	N	NN	NoAnti	NoAnti	NoAnti	NoAnti	NoAnti	NoAnti	NoAnti	NoAnti	NoAnti	NoAnti	NoAnti	NoAnti	NoAnti	NoAnti	NoAnti	NoAnti
AAD185	N	F	84	19	No	None	Y	2	Y	YY	N	YN	No	No	Yes	No	No	No	No	No	No	No	Yes	No	No	No	No	No
AAD186	N	F	76	4	Yes	Multiple	Y	1	Y	YY	Y	YY	No	No	No	No	No	No	No	No	No	No	No	No	Yes	No	No	No
AAD188	N	M	55	10	Yes	Multiple	Y	3	N	YN	Y	YY	No	Yes	No	No	No	Yes	No	No	No	No	No	No	Yes	No	No	No
AAD190	N	M	81	11	Yes	Single	Y	1	Y	YY	N	YY	No	No	No	No	No	No	No	No	No	No	No	No	Yes	No	No	No
AAD191	N	F	79	4	Yes	Multiple	Y	3	Y	YY	N	YN	No	Yes	Yes	No	No	No	No	Yes	No	No	No	No	No	No	No	No
AAD192	N	M	67	7	No	None	N	0	N	NN	N	NN	NoAnti	NoAnti	NoAnti	NoAnti	NoAnti	NoAnti	NoAnti	NoAnti	NoAnti	NoAnti	NoAnti	NoAnti	NoAnti	NoAnti	NoAnti	NoAnti
AAD193	N	M	78	5	Yes	Single	Y	1	Y	YY	Y	YY	No	Yes	No	No	No	No	No	No	No	No	No	No	No	No	No	No
AAD198	Y	M	86	7	Yes	SIngle	N	0	N	NN	N	NN	NoAnti	NoAnti	NoAnti	NoAnti	NoAnti	NoAnti	NoAnti	NoAnti	NoAnti	NoAnti	NoAnti	NoAnti	NoAnti	NoAnti	NoAnti	NoAnti
AAD199	N	F	61	4	No	None	Y	2	N	YN	N	YN	No	No	Yes	No	No	No	No	No	No	No	No	No	No	No	No	Yes
AAD2	N	F	78	3	Yes	Single	N	0	Y	NY	N	NN	NoAnti	NoAnti	NoAnti	NoAnti	NoAnti	NoAnti	NoAnti	NoAnti	NoAnti	NoAnti	NoAnti	NoAnti	NoAnti	NoAnti	NoAnti	NoAnti
AAD20	N	M	82	15	Yes	Single	Y	2	Y	YY	N	YN	No	No	No	No	No	Yes	No	No	No	No	No	No	Yes	No	No	No
AAD200	N	M	26	5	No	None	Y	2	Y	YY	N	YN	No	No	Yes	No	No	No	No	No	Yes	No	No	No	No	No	No	No
AAD201	N	F	26	20	No	None	Y	2	N	YN	N	YN	No	No	No	No	No	No	No	Yes	No	No	Yes	No	No	No	No	No
AAD203	N	M	68	14	Yes	Single	Y	2	Y	YY	Y	YY	No	No	No	No	No	Yes	No	No	No	No	No	No	Yes	No	No	No
AAD204	N	F	74	6	Yes	Single	Y	2	Y	YY	N	YN	No	No	No	No	No	No	No	Yes	No	No	No	No	Yes	No	No	No
AAD205	N	M	65	28	Yes	Multiple	N	0	Y	NY	Y	NY	NoAnti	NoAnti	NoAnti	NoAnti	NoAnti	NoAnti	NoAnti	NoAnti	NoAnti	NoAnti	NoAnti	NoAnti	NoAnti	NoAnti	NoAnti	NoAnti
AAD206	Y	M	23	27	Yes	Single	Y	1	Y	YY	N	YN	No	No	Yes	No	No	No	No	No	No	No	No	No	No	No	No	No
AAD207	N	M	56	4	Yes	Multiple	N	0	Y	NY	N	NN	NoAnti	NoAnti	NoAnti	NoAnti	NoAnti	NoAnti	NoAnti	NoAnti	NoAnti	NoAnti	NoAnti	NoAnti	NoAnti	NoAnti	NoAnti	NoAnti
AAD208	N	F	32	56	No	None	Y	4	Y	YY	N	YN	No	Yes	Yes	No	No	Yes	No	No	Yes	No	No	No	No	No	No	No
AAD209	N	M	75	11	No	None	Y	2	N	YN	N	YN	No	No	Yes	No	No	No	No	No	Yes	No	No	No	No	No	No	No
AAD21	N	M	64	6	No	None	Y	1	Y	YY	N	YN	No	No	No	No	No	No	No	No	No	No	No	No	Yes	No	No	No
AAD24	N	M	51	44	No	None	Y	1	Y	YY	Y	YY	No	No	No	No	No	No	No	No	No	No	No	No	Yes	No	No	No
AAD26	N	M	44	14	Yes	Multiple	Y	1	Y	YY	N	YN	No	No	No	No	No	No	No	No	No	No	No	No	Yes	No	No	No
AAD27	N	F	59	4	Yes	Multiple	Y	1	Y	YY	N	YN	No	No	No	No	No	No	No	No	No	No	No	No	Yes	No	No	No
AAD28	N	F	78	14	No	None	Y	1	Y	YY	N	YY	No	No	No	No	No	No	No	No	No	No	No	No	Yes	No	No	No
AAD29	N	M	77	15	No	None	Y	2	Y	YY	N	YN	No	No	No	No	No	No	No	No	No	No	Yes	No	No	No	No	Yes
AAD3	N	F	96	12	Yes	Single	Y	1	N	YN	N	YN	No	No	No	No	No	No	No	No	No	No	No	No	Yes	No	No	No
AAD30	N	F	77	16	No	None	Y	1	Y	YY	N	YN	No	No	No	No	No	No	No	No	No	No	No	No	Yes	No	No	No
AAD33	Y	M	58	13	Yes	Single	N	0	N	NN	N	NN	NoAnti	NoAnti	NoAnti	NoAnti	NoAnti	NoAnti	NoAnti	NoAnti	NoAnti	NoAnti	NoAnti	NoAnti	NoAnti	NoAnti	NoAnti	NoAnti
AAD34	Y	M	93	11	No	None	Y	1	Y	YY	N	YN	No	No	No	No	No	No	No	No	No	No	No	No	Yes	No	No	No
AAD35	N	M	74	3	Yes	Multiple	Y	1	N	YN	Y	YY	No	No	No	No	No	No	No	No	No	No	No	No	Yes	No	No	No
AAD39	Y	M	50	5	No	None	Y	1	N	YN	N	YN	No	No	Yes	No	No	No	No	No	No	No	No	No	No	No	No	No
AAD4	N	F	22	3	No	None	Y	1	Y	YY	N	YN	No	No	No	No	Yes	No	No	No	No	No	No	No	No	No	No	No
AAD40	N	F	80	3	Yes	Single	N	0	N	NN	N	NN	NoAnti	NoAnti	NoAnti	NoAnti	NoAnti	NoAnti	NoAnti	NoAnti	NoAnti	NoAnti	NoAnti	NoAnti	NoAnti	NoAnti	NoAnti	NoAnti
AAD41	N	M	85	29	Yes	Single	Y	1	N	YN	N	YN	No	No	No	No	No	No	No	No	No	No	No	Yes	No	No	No	No
AAD42	N	F	91	49	Yes	Multiple	N	0	Y	NY	N	NN	NoAnti	NoAnti	NoAnti	NoAnti	NoAnti	NoAnti	NoAnti	NoAnti	NoAnti	NoAnti	NoAnti	NoAnti	NoAnti	NoAnti	NoAnti	NoAnti
AAD43	N	F	68	19	No	None	Y	2	Y	YY	N	YY	No	No	Yes	No	No	No	No	No	Yes	No	No	No	No	No	No	No
AAD45	N	M	72	9	Yes	Multiple	Y	2	N	YN	N	YY	No	No	No	No	No	No	No	Yes	No	No	No	No	Yes	No	No	No
AAD47	N	M	72	9	Yes	Single	Y	2	Y	YY	N	YN	No	No	No	No	No	Yes	No	No	No	No	Yes	No	No	No	No	No
AAD48	N	F	46	4	Yes	Multiple	Y	1	N	YN	Y	YY	No	No	No	No	No	No	No	No	No	No	No	Yes	Yes	No	No	No
AAD49	Y	F	75	9	Yes	Single	Y	4	Y	YY	N	YN	No	No	Yes	No	No	No	No	Yes	No	No	Yes	No	Yes	No	No	No
AAD5	N	F	69	12	Yes	Multiple	N	0	Y	NY	Y	NY	NoAnti	NoAnti	NoAnti	NoAnti	NoAnti	NoAnti	NoAnti	NoAnti	NoAnti	NoAnti	NoAnti	NoAnti	NoAnti	NoAnti	NoAnti	NoAnti
AAD50	Y	M	83	29	Yes	Single	Y	3	Y	YY	N	YN	No	No	Yes	No	No	No	No	No	Yes	No	No	Yes	Yes	No	No	No
AAD51	Y	F	76	4	Yes	Multiple	N	0	Y	NY	N	NN	NoAnti	NoAnti	NoAnti	NoAnti	NoAnti	NoAnti	NoAnti	NoAnti	NoAnti	NoAnti	NoAnti	NoAnti	NoAnti	NoAnti	NoAnti	NoAnti
AAD52	N	M	36	21	No	None	Y	4	Y	YY	N	YN	No	Yes	Yes	No	No	Yes	No	No	No	No	Yes	No	No	No	No	No
AAD53	N	F	53	8	Yes	Multiple	Y	3	N	YN	N	YN	No	No	Yes	No	No	No	No	No	Yes	No	No	No	Yes	No	No	No
AAD54	N	F	80	10	Yes	Multiple	Y	3	Y	YY	N	YN	Yes	Yes	No	No	No	No	No	No	No	No	Yes	No	No	No	No	No
AAD55	N	F	80	20	Yes	Multiple	Y	2	Y	YY	N	YN	No	No	No	No	Yes	No	No	No	No	No	Yes	No	No	No	No	No
AAD56	N	F	50	57	Yes	Multiple	Y	2	Y	YY	N	YN	No	No	No	No	Yes	No	No	No	No	No	Yes	No	No	No	No	No
AAD57	N	M	68	16	No	None	Y	4	Y	YY	N	YN	No	Yes	Yes	No	No	No	No	Yes	No	No	No	No	Yes	No	No	No
AAD58	N	F	76	10	No	None	Y	1	Y	YY	N	YN	No	No	No	No	No	No	No	No	No	No	No	No	Yes	No	No	No
AAD59	N	F	65	6	No	None	Y	2	N	YN	N	YN	No	No	No	No	No	No	No	No	No	No	Yes	No	No	No	No	Yes
AAD6	N	M	52	5	Yes	Single	Y	3	Y	YY	N	YN	No	No	Yes	No	No	No	No	Yes	Yes	No	No	No	No	No	No	No
AAD60	Y	F	82	60	Yes	Single	Y	3	N	YN	N	YN	No	No	Yes	No	Yes	No	Yes	No	No	No	No	No	No	No	No	No
AAD62	N	F	44	6	No	None	Y	1	Y	YY	N	YN	No	No	No	No	No	No	No	No	No	No	No	No	No	Yes	No	No
AAD63	N	F	46	7	Yes	Single	Y	3	Y	YY	N	YN	No	No	Yes	No	No	No	No	No	Yes	No	No	No	No	No	No	Yes
AAD64	N	M	79	19	Yes	Multiple	Y	3	Y	YY	N	YN	Yes	No	Yes	No	Yes	No	No	No	No	No	No	No	No	No	No	No
AAD65	N	M	84	4	Yes	Multiple	Y	2	Y	YY	N	YY	No	No	Yes	No	No	No	No	Yes	No	No	No	No	No	No	No	No
AAD66	N	F	72	7	Yes	Single	N	0	Y	NY	N	NN	NoAnti	NoAnti	NoAnti	NoAnti	NoAnti	NoAnti	NoAnti	NoAnti	NoAnti	NoAnti	NoAnti	NoAnti	NoAnti	NoAnti	NoAnti	NoAnti
AAD67	N	F	34	5	No	None	Y	1	Y	YY	N	YN	No	No	Yes	No	No	No	No	No	No	No	No	No	No	No	No	No
AAD68	N	M	87	4	No	None	Y	2	Y	YY	N	YN	No	No	Yes	No	No	No	No	No	Yes	No	No	No	No	No	No	No
AAD69	N	M	86	9	No	None	Y	2	Y	YY	N	YY	No	No	Yes	No	No	No	No	No	Yes	No	No	No	No	No	No	No
AAD70	N	F	63	11	No	None	N	0	N	NN	N	NN	NoAnti	NoAnti	NoAnti	NoAnti	NoAnti	NoAnti	NoAnti	NoAnti	NoAnti	NoAnti	NoAnti	NoAnti	NoAnti	NoAnti	NoAnti	NoAnti
AAD71	N	F	62	6	Yes	Multiple	Y	3	Y	YY	N	YY	No	No	Yes	No	No	No	No	No	Yes	No	No	No	No	Yes	No	No
AAD72	N	M	83	56	No	None	Y	4	Y	YY	N	YN	No	No	Yes	Yes	No	Yes	No	No	No	Yes	Yes	Yes	Yes	No	No	No
AAD73	N	M	83	4	Yes	Multiple	Y	1	Y	YY	Y	YY	No	No	No	No	No	No	No	No	No	No	No	Yes	Yes	No	No	No
AAD74	N	M	80	9	Yes	Multiple	Y	1	N	YN	Y	YY	No	No	No	No	No	No	No	No	No	No	No	Yes	Yes	No	No	No
AAD75	N	M	26	13	No	None	N	0	N	NN	N	NN	NoAnti	NoAnti	NoAnti	NoAnti	NoAnti	NoAnti	NoAnti	NoAnti	NoAnti	NoAnti	NoAnti	NoAnti	NoAnti	NoAnti	NoAnti	NoAnti
AAD76	Y	F	85	3	No	None	Y	1	Y	YY	N	YN	No	No	Yes	No	No	No	No	No	No	No	No	No	No	No	No	No
AAD77	Y	M	59	26	Yes	Multiple	Y	3	Y	YY	Y	YY	No	No	No	No	No	Yes	No	No	No	No	No	No	Yes	No	Yes	No
AAD78	N	M	51	13	Yes	Multiple	Y	1	Y	YY	Y	YY	No	No	No	No	No	No	No	No	No	No	No	No	Yes	No	No	No
AAD79	N	F	86	13	No	None	Y	3	Y	YY	N	YY	No	No	No	No	No	Yes	No	No	Yes	No	No	No	Yes	No	No	No
AAD8	N	M	76	6	Yes	Multiple	Y	1	Y	YY	N	YN	No	No	Yes	No	No	No	No	No	No	No	No	No	No	No	No	No
AAD80	N	F	77	5	Yes	Single	Y	1	Y	YY	N	YN	No	No	No	No	No	No	No	No	No	No	No	Yes	No	No	No	No
AAD81	N	M	74	23	No	None	Y	1	Y	YY	N	YN	No	No	Yes	No	No	No	No	No	No	No	No	No	No	No	No	No
AAD82	N	F	94	10	No	None	Y	1	Y	YY	N	YN	No	No	Yes	No	No	No	No	No	No	No	No	No	No	No	No	No
AAD83	N	F	63	7	Yes	Single	Y	2	Y	YY	N	YN	No	No	Yes	No	No	No	No	No	Yes	No	No	No	No	No	No	No
AAD84	N	F	65	7	No	None	Y	3	Y	YY	N	YN	No	No	Yes	No	No	No	No	No	No	No	Yes	No	Yes	No	No	No
AAD86	N	F	51	11	Yes	Multiple	N	0	Y	NY	N	NN	NoAnti	NoAnti	NoAnti	NoAnti	NoAnti	NoAnti	NoAnti	NoAnti	NoAnti	NoAnti	NoAnti	NoAnti	NoAnti	NoAnti	NoAnti	NoAnti
AAD87	N	F	57	5	Yes	Multiple	Y	3	Y	YY	N	YN	Yes	No	Yes	No	No	No	No	No	Yes	No	No	No	No	No	No	No
AAD88	N	F	30	3	No	None	N	0	Y	NY	N	NN	NoAnti	NoAnti	NoAnti	NoAnti	NoAnti	NoAnti	NoAnti	NoAnti	NoAnti	NoAnti	NoAnti	NoAnti	NoAnti	NoAnti	NoAnti	NoAnti
AAD89	Y	M	62	7	Yes	Single	Y	1	Y	YY	Y	YY	No	No	No	No	No	No	No	No	No	No	No	Yes	Yes	No	No	No
AAD9	N	F	37	5	Yes	Multiple	Y	2	Y	YY	N	YN	Yes	No	No	No	No	Yes	No	No	No	No	No	No	No	No	No	No
AAD90	Y	M	52	7	Yes	Multiple	Y	2	Y	YY	Y	YY	No	No	Yes	No	Yes	No	No	No	No	No	No	No	No	No	No	No
AAD91	N	M	41	8	Yes	Multiple	Y	2	Y	YY	N	YN	No	No	Yes	No	No	No	No	No	Yes	No	No	No	No	No	No	No
AAD92	N	M	73	7	Yes	Single	Y	3	N	YN	N	YN	No	No	Yes	No	No	No	No	No	Yes	No	No	Yes	Yes	No	No	No
AAD93	N	M	38	5	Yes	Multiple	Y	3	N	YN	N	YN	No	No	Yes	No	No	No	No	No	Yes	No	No	No	Yes	No	No	No
AAD94	N	F	63	8	No	None	N	0	Y	NY	Y	NY	NoAnti	NoAnti	NoAnti	NoAnti	NoAnti	NoAnti	NoAnti	NoAnti	NoAnti	NoAnti	NoAnti	NoAnti	NoAnti	NoAnti	NoAnti	NoAnti
AAD95	N	F	73	3	Yes	Multiple	N	0	Y	NY	N	NY	NoAnti	NoAnti	NoAnti	NoAnti	NoAnti	NoAnti	NoAnti	NoAnti	NoAnti	NoAnti	NoAnti	NoAnti	NoAnti	NoAnti	NoAnti	NoAnti
AAD96	N	F	54	9	Yes	Multiple	N	0	N	NN	Y	NY	NoAnti	NoAnti	NoAnti	NoAnti	NoAnti	NoAnti	NoAnti	NoAnti	NoAnti	NoAnti	NoAnti	NoAnti	NoAnti	NoAnti	NoAnti	NoAnti
AAD97	N	M	89	4	Yes	Single	N	0	N	NN	N	NY	NoAnti	NoAnti	NoAnti	NoAnti	NoAnti	NoAnti	NoAnti	NoAnti	NoAnti	NoAnti	NoAnti	NoAnti	NoAnti	NoAnti	NoAnti	NoAnti
AAD98	Y	F	66	4	Yes	Multiple	Y	2	Y	YY	N	YN	No	No	Yes	No	No	No	No	No	Yes	No	No	No	No	No	No	No
AAD99	Y	F	31	4	No	None	N	0	Y	NY	N	NN	NoAnti	NoAnti	NoAnti	NoAnti	NoAnti	NoAnti	NoAnti	NoAnti	NoAnti	NoAnti	NoAnti	NoAnti	NoAnti	NoAnti	NoAnti	NoAnti
C1	Healthy	Healthy	Healthy	Healthy	Healthy	Healthy	Healthy	Healthy	Healthy	Healthy	Healthy	Healthy	Healthy	Healthy	Healthy	Healthy	Healthy	Healthy	Healthy	Healthy	Healthy	Healthy	Healthy	Healthy	Healthy	Healthy	Healthy	Healthy
C2	Healthy	Healthy	Healthy	Healthy	Healthy	Healthy	Healthy	Healthy	Healthy	Healthy	Healthy	Healthy	Healthy	Healthy	Healthy	Healthy	Healthy	Healthy	Healthy	Healthy	Healthy	Healthy	Healthy	Healthy	Healthy	Healthy	Healthy	Healthy
H1	Healthy	Healthy	Healthy	Healthy	Healthy	Healthy	Healthy	Healthy	Healthy	Healthy	Healthy	Healthy	Healthy	Healthy	Healthy	Healthy	Healthy	Healthy	Healthy	Healthy	Healthy	Healthy	Healthy	Healthy	Healthy	Healthy	Healthy	Healthy
H10	Healthy	Healthy	Healthy	Healthy	Healthy	Healthy	Healthy	Healthy	Healthy	Healthy	Healthy	Healthy	Healthy	Healthy	Healthy	Healthy	Healthy	Healthy	Healthy	Healthy	Healthy	Healthy	Healthy	Healthy	Healthy	Healthy	Healthy	Healthy
H11	Healthy	Healthy	Healthy	Healthy	Healthy	Healthy	Healthy	Healthy	Healthy	Healthy	Healthy	Healthy	Healthy	Healthy	Healthy	Healthy	Healthy	Healthy	Healthy	Healthy	Healthy	Healthy	Healthy	Healthy	Healthy	Healthy	Healthy	Healthy
H12	Healthy	Healthy	Healthy	Healthy	Healthy	Healthy	Healthy	Healthy	Healthy	Healthy	Healthy	Healthy	Healthy	Healthy	Healthy	Healthy	Healthy	Healthy	Healthy	Healthy	Healthy	Healthy	Healthy	Healthy	Healthy	Healthy	Healthy	Healthy
H13	Healthy	Healthy	Healthy	Healthy	Healthy	Healthy	Healthy	Healthy	Healthy	Healthy	Healthy	Healthy	Healthy	Healthy	Healthy	Healthy	Healthy	Healthy	Healthy	Healthy	Healthy	Healthy	Healthy	Healthy	Healthy	Healthy	Healthy	Healthy
H14	Healthy	Healthy	Healthy	Healthy	Healthy	Healthy	Healthy	Healthy	Healthy	Healthy	Healthy	Healthy	Healthy	Healthy	Healthy	Healthy	Healthy	Healthy	Healthy	Healthy	Healthy	Healthy	Healthy	Healthy	Healthy	Healthy	Healthy	Healthy
H15	Healthy	Healthy	Healthy	Healthy	Healthy	Healthy	Healthy	Healthy	Healthy	Healthy	Healthy	Healthy	Healthy	Healthy	Healthy	Healthy	Healthy	Healthy	Healthy	Healthy	Healthy	Healthy	Healthy	Healthy	Healthy	Healthy	Healthy	Healthy
H16	Healthy	Healthy	Healthy	Healthy	Healthy	Healthy	Healthy	Healthy	Healthy	Healthy	Healthy	Healthy	Healthy	Healthy	Healthy	Healthy	Healthy	Healthy	Healthy	Healthy	Healthy	Healthy	Healthy	Healthy	Healthy	Healthy	Healthy	Healthy
H17	Healthy	Healthy	Healthy	Healthy	Healthy	Healthy	Healthy	Healthy	Healthy	Healthy	Healthy	Healthy	Healthy	Healthy	Healthy	Healthy	Healthy	Healthy	Healthy	Healthy	Healthy	Healthy	Healthy	Healthy	Healthy	Healthy	Healthy	Healthy
H18	Healthy	Healthy	Healthy	Healthy	Healthy	Healthy	Healthy	Healthy	Healthy	Healthy	Healthy	Healthy	Healthy	Healthy	Healthy	Healthy	Healthy	Healthy	Healthy	Healthy	Healthy	Healthy	Healthy	Healthy	Healthy	Healthy	Healthy	Healthy
H19	Healthy	Healthy	Healthy	Healthy	Healthy	Healthy	Healthy	Healthy	Healthy	Healthy	Healthy	Healthy	Healthy	Healthy	Healthy	Healthy	Healthy	Healthy	Healthy	Healthy	Healthy	Healthy	Healthy	Healthy	Healthy	Healthy	Healthy	Healthy
H2	Healthy	Healthy	Healthy	Healthy	Healthy	Healthy	Healthy	Healthy	Healthy	Healthy	Healthy	Healthy	Healthy	Healthy	Healthy	Healthy	Healthy	Healthy	Healthy	Healthy	Healthy	Healthy	Healthy	Healthy	Healthy	Healthy	Healthy	Healthy
H20	Healthy	Healthy	Healthy	Healthy	Healthy	Healthy	Healthy	Healthy	Healthy	Healthy	Healthy	Healthy	Healthy	Healthy	Healthy	Healthy	Healthy	Healthy	Healthy	Healthy	Healthy	Healthy	Healthy	Healthy	Healthy	Healthy	Healthy	Healthy
H3	Healthy	Healthy	Healthy	Healthy	Healthy	Healthy	Healthy	Healthy	Healthy	Healthy	Healthy	Healthy	Healthy	Healthy	Healthy	Healthy	Healthy	Healthy	Healthy	Healthy	Healthy	Healthy	Healthy	Healthy	Healthy	Healthy	Healthy	Healthy
H4	Healthy	Healthy	Healthy	Healthy	Healthy	Healthy	Healthy	Healthy	Healthy	Healthy	Healthy	Healthy	Healthy	Healthy	Healthy	Healthy	Healthy	Healthy	Healthy	Healthy	Healthy	Healthy	Healthy	Healthy	Healthy	Healthy	Healthy	Healthy
H5	Healthy	Healthy	Healthy	Healthy	Healthy	Healthy	Healthy	Healthy	Healthy	Healthy	Healthy	Healthy	Healthy	Healthy	Healthy	Healthy	Healthy	Healthy	Healthy	Healthy	Healthy	Healthy	Healthy	Healthy	Healthy	Healthy	Healthy	Healthy
H6	Healthy	Healthy	Healthy	Healthy	Healthy	Healthy	Healthy	Healthy	Healthy	Healthy	Healthy	Healthy	Healthy	Healthy	Healthy	Healthy	Healthy	Healthy	Healthy	Healthy	Healthy	Healthy	Healthy	Healthy	Healthy	Healthy	Healthy	Healthy
H7	Healthy	Healthy	Healthy	Healthy	Healthy	Healthy	Healthy	Healthy	Healthy	Healthy	Healthy	Healthy	Healthy	Healthy	Healthy	Healthy	Healthy	Healthy	Healthy	Healthy	Healthy	Healthy	Healthy	Healthy	Healthy	Healthy	Healthy	Healthy
H8	Healthy	Healthy	Healthy	Healthy	Healthy	Healthy	Healthy	Healthy	Healthy	Healthy	Healthy	Healthy	Healthy	Healthy	Healthy	Healthy	Healthy	Healthy	Healthy	Healthy	Healthy	Healthy	Healthy	Healthy	Healthy	Healthy	Healthy	Healthy
H9	Healthy	Healthy	Healthy	Healthy	Healthy	Healthy	Healthy	Healthy	Healthy	Healthy	Healthy	Healthy	Healthy	Healthy	Healthy	Healthy	Healthy	Healthy	Healthy	Healthy	Healthy	Healthy	Healthy	Healthy	Healthy	Healthy	Healthy	Healthy

## Sheet: Fig 1a
Figure 1a Shannon diversity indices versus period of antibiotic treatment before diarrhoea							Figure 1a Kruskal Wallis test - multiple comparisions
FMT	-AAD	1-2 days	3-4 days	5-7 days	8+ days		Number of families	1
3.31001	3.48499	1.39803	0.1979	3.01088	0.189544		Number of comparisons per family	15
2.61342	2.45589	1.83982	2.37767	1.84949	2.85162		Q	0.05
3.60013	1.97948	2.56649	1.982	0.904332	0.004899
3.64569	1.21763	1.11266	2.09567	1.39562	1.747		Two-stage linear step-up procedure of Benjamini, Krieger and Yekutieli	Mean rank diff.	Discovery?	q value	Individual P Value
3.089	2.66987	3.03227	0.001717	2.94308	3.02252		FMT vs. -AAD	55.65	Yes	0.0004	0.0002	A-B
3.41978	2.72029	3.07152	3.40358	0.217292	2.08466		FMT vs. 1-2 days	58.48	Yes	0.0002	0.0001	A-C
2.94784	0.333073	2.35482	3.23274	0.370973	0.909378		FMT vs. 3-4 days	82.09	Yes	<0.0001	<0.0001	A-D
2.81089	2.73683	2.86081	1.99333	0.971665	0.249879		FMT vs. 5-7 days	84.41	Yes	<0.0001	<0.0001	A-E
3.42411	3.01903	2.17786	1.56858	2.78511	1.63827		FMT vs. 8+ days	96.74	Yes	<0.0001	<0.0001	A-F
3.4285	3.11495	2.6559	2.86722	2.9069	1.69561		-AAD vs. 1-2 days	2.828	No	0.4808	0.8354	B-C
2.99639	2.65232	2.3643	2.22263	1.67755	0.003409		-AAD vs. 3-4 days	26.44	Yes	0.0381	0.0409	B-D
3.28437	1.70874	2.43814	3.07659	2.39132	0.326892		-AAD vs. 5-7 days	28.77	Yes	0.038	0.0361	B-E
3.47898	2.57605	0.19856	3.00742	1.29453	1.1879		-AAD vs. 8+ days	41.09	Yes	0.0019	0.0014	B-F
3.29598	1.7979	3.01209	0.32488	0.842114	1.60789		1-2 days vs. 3-4 days	23.61	No	0.0518	0.0678	C-D
3.3286	0.942482	0.157822	1.94678	2.55365	2.09283		1-2 days vs. 5-7 days	25.94	Yes	0.0494	0.0588	C-E
3.44967	3.48987	2.74139	0.557766	2.61912	0.932747		1-2 days vs. 8+ days	38.26	Yes	0.0035	0.0029	C-F
2.89641	2.73022	1.74745	0.009521	1.05112	0.027563		3-4 days vs. 5-7 days	2.325	No	0.4808	0.8586	D-E
2.88535	1.71511	3.06691	0.020459	2.76862	1.02588		3-4 days vs. 8+ days	14.65	No	0.159	0.2271	D-F
3.42842	3.17977	1.71913	2.20352	2.37806	0.933564		5-7 days vs. 8+ days	12.33	No	0.2212	0.3423	E-F
3.88758	0.203219	1.76819	1.13118	2.18079	2.37645
	1.74524	0.166619	1.99796	2.18361	0.153977		Test details	Mean rank 1	Mean rank 2	Mean rank diff.	n1	n2
	2.69369	2.06345	1.96886	0.021949	1.36859		FMT vs. -AAD	158.2	102.6	55.65	20	29
	1.52597	2.49832	0.000337	0.499838	1.46005		FMT vs. 1-2 days	158.2	99.72	58.48	20	29
	3.20421	3.08523	2.17023	2.81698	1.57181		FMT vs. 3-4 days	158.2	76.11	82.09	20	36
	2.66321	2.33913	1.46017	0.81795	1.85024		FMT vs. 5-7 days	158.2	73.79	84.41	20	28
	2.74578	3.50878	0.159228	0.827379	2.73303		FMT vs. 8+ days	158.2	61.46	96.74	20	37
	1.19239	3.56881	2.89055	1.8879	1.27856		-AAD vs. 1-2 days	102.6	99.72	2.828	29	29
	3.67378	2.73227	2.83516	0	2.35213		-AAD vs. 3-4 days	102.6	76.11	26.44	29	36
	0.972662	1.08166	0.004216		2.56229		-AAD vs. 5-7 days	102.6	73.79	28.77	29	28
			1.32325		2.67919		-AAD vs. 8+ days	102.6	61.46	41.09	29	37
			2.8631		1.63879		1-2 days vs. 3-4 days	99.72	76.11	23.61	29	36
			2.05938		1.57339		1-2 days vs. 5-7 days	99.72	73.79	25.94	29	28
			2.16914		2.49032		1-2 days vs. 8+ days	99.72	61.46	38.26	29	37
			0.317918		0.418449		3-4 days vs. 5-7 days	76.11	73.79	2.325	36	28
			0.593828		1.97362		3-4 days vs. 8+ days	76.11	61.46	14.65	36	37
			2.75472		0.291627		5-7 days vs. 8+ days	73.79	61.46	12.33	28	37
					1.3179

## Sheet: Fig 1b
Figure 1b Shannon diversity indices versus number of antibiotic classes administered before diarrhoea							Figure 1b Kruskal Wallis test - multiple comparisions
FMT	-AAD	1 class	2 classes	3 classes	4+ classes		Number of families	1
3.31001	3.48499	1.83982	1.39803	0.682443	0.189544		Number of comparisons per family	15
2.61342	2.45589	0.1979	2.56649	1.11266	1.982		Q	0.05
3.60013	1.97948	3.01088	2.85162	2.37767	0.904332
3.64569	1.21763	2.09567	0.004899	1.747	2.08466		Two-stage linear step-up procedure of Benjamini, Krieger and Yekutieli	Mean rank diff.	Discovery?	q value	Individual P Value
3.089	2.66987	3.40358	3.03227	3.23274	0.971665		FMT vs. -AAD	57.99	Yes	0.0002	0.0002	A-B
3.41978	2.72029	3.07152	0.001717	2.94308	0.249879		FMT vs. 1 class	65.26	Yes	<0.0001	<0.0001	A-C
2.94784	0.333073	1.39562	1.84949	0.217292	1.1879		FMT vs. 2 classes	81.57	Yes	<0.0001	<0.0001	A-D
2.81089	2.73683	2.35482	3.02252	0.370973	0.557766		FMT vs. 3 classes	105	Yes	<0.0001	<0.0001	A-E
3.42411	3.01903	2.22263	1.99333	0.909378	2.09283		FMT vs. 4+ classes	112.5	Yes	<0.0001	<0.0001	A-F
3.4285	3.11495	3.05835	1.56858	0.003409	0.153977		-AAD vs. 1 class	7.269	No	0.2531	0.5623	B-C
2.99639	2.65232	2.86081	2.86722	0.326892	1.27856		-AAD vs. 2 classes	23.58	Yes	0.0354	0.0657	B-D
3.28437	1.70874	3.07659	1.63827	0.932747	2.56229		-AAD vs. 3 classes	47	Yes	0.0009	0.0008	B-E
3.47898	2.57605	2.17786	1.69561	1.29453	1.57339		-AAD vs. 4+ classes	54.54	Yes	0.0014	0.0017	B-F
3.29598	1.7979	2.66943	2.78511	0.933564	0.418449		1 class vs. 2 classes	16.31	No	0.0691	0.1426	C-D
3.3286	0.942482	3.00742	0.32488	0.020459			1 class vs. 3 classes	39.73	Yes	0.0014	0.0015	C-E
3.44967	3.48987	1.94678	2.39132	2.35213			1 class vs. 4+ classes	47.28	Yes	0.0025	0.0036	C-F
2.89641	2.73022	2.9069	2.6559	0.499838			2 classes vs. 3 classes	23.42	Yes	0.0354	0.0674	D-E
2.88535	1.71511	1.60789	2.43814	1.74745			2 classes vs. 4+ classes	30.97	Yes	0.0354	0.0595	D-F
3.42842	3.17977	1.67755	0.027563	2.85585			3 classes vs. 4+ classes	7.544	No	0.2793	0.6651	E-F
3.88758	0.203219	2.3643	1.02588	2.49032
	1.74524	0.009521	0.842114	0.004216			Test details	Mean rank 1	Mean rank 2	Mean rank diff.	n1	n2
	2.69369	2.61912	2.55365	1.32325			FMT vs. -AAD	163.8	105.8	57.99	20	29
	1.52597	1.05112	2.76862	1.76819			FMT vs. 1 class	163.8	98.49	65.26	20	49
	3.20421	3.01209	0.19856	2.49832			FMT vs. 2 classes	163.8	82.18	81.57	20	44
	2.66321	2.18079	2.20352	1.97362			FMT vs. 3 classes	163.8	58.76	105	20	29
	2.74578	1.36859	2.37645	0.291627			FMT vs. 4+ classes	163.8	51.21	112.5	20	14
	1.19239	1.46005	1.13118	0.81795			-AAD vs. 1 class	105.8	98.49	7.269	29	49
	3.67378	1.96886	2.37806	1.3179			-AAD vs. 2 classes	105.8	82.18	23.58	29	44
	0.972662	0.000337	1.99796	0			-AAD vs. 3 classes	105.8	58.76	47	29	29
		2.17023	2.18361				-AAD vs. 4+ classes	105.8	51.21	54.54	29	14
		0.021949	0.159228				1 class vs. 2 classes	98.49	82.18	16.31	49	44
		0.157822	1.57181				1 class vs. 3 classes	98.49	58.76	39.73	49	29
		1.46017	1.85024				1 class vs. 4+ classes	98.49	51.21	47.28	49	14
		2.25645	2.67919				2 classes vs. 3 classes	82.18	58.76	23.42	44	29
		2.74139	1.63879				2 classes vs. 4+ classes	82.18	51.21	30.97	44	14
		1.29447	2.89055				3 classes vs. 4+ classes	58.76	51.21	7.544	29	14
		2.73303	2.8631
		3.06691	1.71913
		2.83516	2.05938
		2.81698	0.317918
		0.166619	1.08166
		2.16914	0.593828
		2.06345	1.8879
		3.08523	2.75472
		2.33913
		3.50878
		3.56881
		2.73227
		0.827379

## Sheet: Figure 3b
Figure 3b Shannon diversity indices versus enterococcal proliferation					Figure 3b Kruskal Wallis test - multiple comparisions
FMT	-AAD	-Ent+AAD	+Ent+AAD		Number of families	1
3.31001	3.48499	1.83982	1.39803		Number of comparisons per family	6
2.61342	2.45589	2.56649	0.189544		Q	0.05
3.60013	1.97948	2.85162	0.682443
3.64569	1.21763	1.11266	0.1979		Two-stage linear step-up procedure of Benjamini, Krieger and Yekutieli	Mean rank diff.	Discovery?	q value	Individual P Value
3.089	2.66987	3.01088	0.004899		FMT vs. -AAD	58.65	Yes	<0.0001	0.0002	A-B
3.41978	2.72029	3.03227	2.37767		FMT vs. -Ent+AAD	56.22	Yes	<0.0001	<0.0001	A-C
2.94784	0.333073	1.982	1.747		FMT vs. +Ent+AAD	118.3	Yes	<0.0001	<0.0001	A-D
2.81089	2.73683	3.40358	2.09567		-AAD vs. -Ent+AAD	-2.434	No	0.1461	0.835	B-C
3.42411	3.01903	3.07152	0.001717		-AAD vs. +Ent+AAD	59.63	Yes	<0.0001	<0.0001	B-D
3.4285	3.11495	1.39562	1.84949		-Ent+AAD vs. +Ent+AAD	62.07	Yes	<0.0001	<0.0001	C-D
2.99639	2.65232	3.23274	0.904332
3.28437	1.70874	2.94308	2.35482		Test details	Mean rank 1	Mean rank 2	Mean rank diff.	n1	n2
3.47898	2.57605	0.217292	3.02252		FMT vs. -AAD	163.7	105	58.65	20	29
3.29598	1.7979	1.99333	2.08466		FMT vs. -Ent+AAD	163.7	107.4	56.22	20	76
3.3286	0.942482	1.56858	0.370973		FMT vs. +Ent+AAD	163.7	45.37	118.3	20	60
3.44967	3.48987	2.86722	0.971665		-AAD vs. -Ent+AAD	105	107.4	-2.434	29	76
2.89641	2.73022	2.22263	0.909378		-AAD vs. +Ent+AAD	105	45.37	59.63	29	60
2.88535	1.71511	3.05835	0.249879		-Ent+AAD vs. +Ent+AAD	107.4	45.37	62.07	76	60
3.42842	3.17977	2.84885	1.63827
3.88758	0.203219	1.69561	0.003409
	1.74524	2.86081	0.326892
	2.69369	3.07659	0.32488
	1.52597	2.17786	1.60789
	3.20421	2.66943	0.557766
	2.66321	2.78511	2.39132
	2.74578	3.00742	2.09283
	1.19239	1.94678	0.932747
	3.67378	2.9069	1.29453
	0.972662	1.1879	0.027563
		1.67755	1.02588
		2.6559	0.842114
		2.3643	0.009521
		2.43814	0.933564
		2.55365	0.020459
		2.61912	0.19856
		1.05112	1.13118
		2.76862	0.153977
		2.20352	1.99796
		2.37645	1.36859
		2.37806	1.46005
		3.01209	0.000337
		2.18079	2.18361
		1.96886	2.17023
		2.25645	0.021949
		2.74139	0.157822
		1.29447	1.46017
		0.159228	1.85024
		1.57181	1.27856
		2.73303	0.499838
		2.35213	1.57339
		2.56229	0.004216
		1.74745	1.71913
		2.67919	2.05938
		1.63879	0.166619
		3.06691	0.317918
		2.89055	0.291627
		2.85585	0.81795
		2.49032	0.827379
		2.83516	0.593828
		1.32325	1.8879
		2.8631
		2.81698
		1.76819
		0.418449
		2.16914
		2.06345
		2.49832
		3.08523
		1.97362
		2.33913
		3.50878
		3.56881
		2.73227
		1.08166
		1.3179
		2.75472

## Sheet: Fig 4a
Figure 4a L-tyrosine relative abundance					Figure 4a Log transform of L-tyrosine abundance					Figure 4a Kruskal Wallis test - multiple comparisions
FMT	-AAD	-Ent AAD	+Ent AAD		FMT	-AAD	-Ent AAD	+Ent AAD		Number of families	1
0.189502	0.352294	0.381963	0.022706		-0.722386	-0.453095	-0.417979	-1.64386		Number of comparisons per family	15
0.575426	0.664236	0.028723	0.17626		-0.240011	-0.177678	-1.54177	-0.753846		Q	0.05
0.125037	1.35383	18.4766	7.42061		-0.902961	0.131563	1.26662	0.870439
0.003022	8.22618	0.277509	0.177517		-2.51971	0.915198	-0.556723	-0.75076		Two-stage linear step-up procedure of Benjamini, Krieger and Yekutieli	Mean rank diff.	Discovery?	q value
0.015111	0.17097	0.554125	0.005185		-1.82071	-0.76708	-0.256392	-2.28525		FMT vs. -AAD	57.99	Yes	0.0002
0.113921	0.403308	2.59506	0.165751		-0.943396	-0.394363	0.414147	-0.780544		FMT vs. 1 class	65.26	Yes	<0.0001
0.076622	2.12738	0.160862	0.231225		-1.11565	0.327844	-0.793547	-0.635965		FMT vs. 2 classes	81.57	Yes	<0.0001
0.081608	87.0938	0.344976	0.257793		-1.08827	1.93999	-0.462211	-0.588729		FMT vs. 3 classes	105	Yes	<0.0001
2.4446	0.016811	6.50601	0.024087		0.388207	-1.77441	0.813315	-1.61822		FMT vs. 4+ classes	112.5	Yes	<0.0001
0.015476	0.351045	0.690973	0.125515		-1.81034	-0.454637	-0.160539	-0.901304		-AAD vs. 1 class	7.269	No	0.2531
0.05143	0.304118	0.762509	0.395888		-1.28878	-0.516958	-0.117755	-0.402428		-AAD vs. 2 classes	23.58	Yes	0.0354
0.075043	0.461764	1.61535	0.333875		-1.12469	-0.33558	0.208266	-0.476416		-AAD vs. 3 classes	47	Yes	0.0009
2.51509	0.976412	0.281951	0.21501		0.400553	-0.0103669	-0.549826	-0.667541		-AAD vs. 4+ classes	54.54	Yes	0.0014
0.317032	1.31826	1.43759	0.001037		-0.498897	0.120001	0.157634	-2.98422		1 class vs. 2 classes	16.31	No	0.0691
0.020899	3.05136	0.437482	0.07971		-1.67987	0.484494	-0.35904	-1.09849		1 class vs. 3 classes	39.73	Yes	0.0014
0.277532	18.8129	1.39145	0.033707		-0.556687	1.27446	0.143468	-1.47228		1 class vs. 4+ classes	47.28	Yes	0.0025
1.47791	0.018999	0.048269	0.019358		0.169647	-1.72127	-1.31633	-1.71314		2 classes vs. 3 classes	23.42	Yes	0.0354
0.517938	0.077534	1.45974	0.01549		-0.285722	-1.11051	0.164274	-1.80995		2 classes vs. 4+ classes	30.97	Yes	0.0354
	0.251005	0.469644	0.027096			-0.600318	-0.328231	-1.56709		3 classes vs. 4+ classes	7.544	No	0.2793
	0.032149	0.016805	0.268388			-1.49283	-1.77456	-0.571237
	0.250798	1.4437	0.610981			-0.600676	0.159476	-0.213972		Test details	Mean rank 1	Mean rank 2	Mean rank diff.
	0.512483	1.48947	0.364103			-0.290321	0.173032	-0.438776		FMT vs. -AAD	163.8	105.8	57.99
	1.99486	1.03258	0.041162			0.299912	0.013925	-1.3855		FMT vs. 1 class	163.8	98.49	65.26
		1.71547	0.07115				0.234382	-1.14783		FMT vs. 2 classes	163.8	82.18	81.57
		0.112609	4.98766				-0.948427	0.697897		FMT vs. 3 classes	163.8	58.76	105
		2.76139	0.491003				0.441128	-0.308916		FMT vs. 4+ classes	163.8	51.21	112.5
		0.319283	0.035511				-0.495824	-1.44964		-AAD vs. 1 class	105.8	98.49	7.269
		0.401229	0.293303				-0.396608	-0.532683		-AAD vs. 2 classes	105.8	82.18	23.58
		7.83423	0.02673				0.893997	-1.573		-AAD vs. 3 classes	105.8	58.76	47
		0.253348	0.058172				-0.596283	-1.23529		-AAD vs. 4+ classes	105.8	51.21	54.54
		1.98183	0.252593				0.297067	-0.597579		1 class vs. 2 classes	98.49	82.18	16.31
		1.06421	2.83205				0.027029	0.452101		1 class vs. 3 classes	98.49	58.76	39.73
		0.847409	0.143497				-0.0719069	-0.843157		1 class vs. 4+ classes	98.49	51.21	47.28
		1.9485	2.66248				0.2897	0.425286		2 classes vs. 3 classes	82.18	58.76	23.42
		0.615634	0.153058				-0.210677	-0.815144		2 classes vs. 4+ classes	82.18	51.21	30.97
		0.68743	0.024054				-0.162772	-1.61881		3 classes vs. 4+ classes	58.76	51.21	7.544
		1.4299	1.5659				0.155304	0.194764
		41.3749	0.424403				1.61674	-0.372222
		4.16591	2.07482				0.61971	0.316981
		2.04739	0.029659				0.311201	-1.52784
		3.3164	0.3108				0.520667	-0.507519
		2.39043	7.94457				0.378476	0.90007
		4.68773	0.081042				0.670962	-1.09129
		3.81546	0.071489				0.581547	-1.14576
		1.07198	0.36396				0.0301867	-0.438946
		2.26059	0.102486				0.354222	-0.989335
		9.08267	0.216083				0.958213	-0.665379
		223.267	0.065359				2.34882	-1.18469
		0.036648	0.226157				-1.43595	-0.64559
		0.226103	0.927866				-0.645694	-0.0325147
		1.5904	0.044401				0.201506	-1.35261
		0.541599					-0.266322
		0.111563					-0.95248
		1.40954					0.149077
		0.138427					-0.858779
		1.14994					0.0606767
		0.407813					-0.389539
		0.422399					-0.374277
		8.20854					0.914266

## Sheet: Fig 4c
Figure 4c Tyramine relative abundance					Figure 4c Log transform of tyramine abundance					Figure 4c Kruskal Wallis test - multiple comparisions
FMT	-AAD	-Ent AAD	+Ent AAD		FMT	-AAD	-Ent AAD	+Ent AAD		Number of families	1
0.003277	0.013335	0.001215	0.071595		-2.48452	-1.87501	-2.91542	-1.14512		Number of comparisons per family	6
0.150727	0.08738	7.59e-05	0.004049		-0.821809	-1.05859	-4.11976	-2.39265		Q	0.05
0.026659	0.602846	0.074064	0.011168		-1.57416	-0.219794	-1.13039	-1.95202
0.000829	0.026014	0.253392	0.001028		-3.08145	-1.58479	-0.596207	-2.98801		Two-stage linear step-up procedure of Benjamini, Krieger and Yekutieli	Mean rank diff.	Discovery?	q value
0.000166	0.044381	0.143634	0.157812		-3.77989	-1.3528	-0.842743	-0.80186		FMT vs. -AAD	-14.64	No	0.2516
0.021443	0.002653	0.003865	0.085515		-1.66871	-2.57626	-2.41285	-1.06796		FMT vs. -Ent AAD	-26.21	No	0.0683
0.919015	0.655811	0.120225	0.158185		-0.0366774	-0.183221	-0.920005	-0.800835		FMT vs. +Ent AAD	-35.12	Yes	0.0179
0.305086	36.0398	0.028295	0.054012		-0.515578	1.55678	-1.54829	-1.26751		-AAD vs. -Ent AAD	-11.58	No	0.2516
0.857911	0.006336	0.011132	0.054979		-0.0665578	-2.19818	-1.95343	-1.2598		-AAD vs. +Ent AAD	-20.48	No	0.109
0.014154	0.006552	0.175972	0.465585		-1.84912	-2.18363	-0.754556	-0.332001		-Ent AAD vs. +Ent AAD	-8.903	No	0.2516
0.008169	0.018748	0.029493	0.089464		-2.08783	-1.72705	-1.53028	-1.04835
0.068659	0.022785	0.062871	0.192838		-1.1633	-1.64235	-1.20155	-0.714807		Test details	Mean rank 1	Mean rank 2	Mean rank diff.
0.5733	0.111558	0.075622	0.154451		-0.241618	-0.952499	-1.12135	-0.811209		FMT vs. -AAD	51.67	66.3	-14.64
0.012505	0.024235	0.702543	0.456828		-1.90292	-1.61556	-0.153327	-0.340247		FMT vs. -Ent AAD	51.67	77.88	-26.21
0.000166	1.58036	0.003387	0.38825		-3.77989	0.198757	-2.47018	-0.410889		FMT vs. +Ent AAD	51.67	86.78	-35.12
0.182681	4.16226	0.619243	0.403932		-0.738307	0.619329	-0.208139	-0.393692		-AAD vs. -Ent AAD	66.3	77.88	-11.58
0.421207	0.000756	0.128694	0.016477		-0.375504	-3.12148	-0.890442	-1.78312		-AAD vs. +Ent AAD	66.3	86.78	-20.48
0.000166	0.045343	0.946044	0.501562		-3.77989	-1.34349	-0.0240887	-0.299675		-Ent AAD vs. +Ent AAD	77.88	86.78	-8.903
	0.181225	0.06039	0.024329			-0.741782	-1.21903	-1.61388
	0.000653	0.000152	0.030747			-3.18509	-3.81816	-1.5122
	0.906811	1.07308	0.467624			-0.0424832	0.0306329	-0.330103
	0.181518	0.867184	0.16952			-0.74108	-0.0618887	-0.770779
	1.81788	0.257299	0.012262			0.259564	-0.589562	-1.91144
		0.062388	0.330851				-1.2049	-0.480368
		0.786596	4.70414				-0.104248	0.67248
		0.377234	0.464187				-0.423389	-0.333307
		0.375863	0.20349				-0.42497	-0.691457
		0.157784	3.62655				-0.801937	0.559493
		4.25168	0.241616				0.628561	-0.616874
		0.000324	0.280595				-3.48945	-0.55192
		1.18723	0.44374				0.0745338	-0.352871
		0.001988	0.143561				-2.70158	-0.842964
		0.011527	0.324983				-1.93828	-0.488139
		0.031915	1.23027				-1.49601	0.0900008
		0.59906	0.446236				-0.22253	-0.350435
		0.044029	0.184555				-1.35626	-0.733874
		0.437819	3.28683				-0.358705	0.516778
		1.87203	6.01617				0.272313	0.77932
		1.55956	15.3994				0.193003	1.1875
		0.439763	1.72585				-0.356781	0.237004
		0.083902	1.33431				-1.07623	0.125256
		1.13639	0.048604				0.0555263	-1.31333
		2.90079	0.070845				0.462516	-1.14969
		0.338377	0.265101				-0.470599	-0.576589
		0.492922	1.14637				-0.307222	0.0593259
		3.316	0.739838				0.520615	-0.130863
		0.554724	0.503797				-0.255923	-0.297744
		52.5948	0.098452				1.72094	-1.00678
		0.008649	0.472479				-2.06303	-0.325617
		0.008906	4.06202				-2.05032	0.608742
		0.407166	0.515807				-0.390228	-0.287513
		0.094683					-1.02373
		0.015481					-1.8102
		0.032101					-1.49348
		0.358133					-0.445956
		1.2203					0.0864663
		0.845011					-0.0731376
		0.221919					-0.653806
		0.812765					-0.090035

## Sheet: Fig 4e
Figure 4e Tyramine: L-tyrosine ratios					Figure 4e Log transform of tyramine:L-tyrosine ratios					Figure 4e Kruskal Wallis test - multiple comparisions
FMT	-AAD	-Ent AAD	+Ent AAD		FMT	-AAD	-Ent AAD	+Ent AAD		Number of families	1
0.017295	0.037852	0.00318	3.15322		-1.76208	-1.42191	-2.49757	0.498754		Number of comparisons per family	6
0.26194	0.13155	0.002642	0.022971		-0.581798	-0.880909	-2.57807	-1.63882		Q	0.05
0.21321	0.445291	0.004009	0.001505		-0.671192	-0.351356	-2.39696	-2.82246
0.274304	0.003162	0.913094	0.005794		-0.561768	-2.50004	-0.0394845	-2.23702		Two-stage linear step-up procedure of Benjamini, Krieger and Yekutieli	Mean rank diff.	Discovery?	q value
0.010972	0.259586	0.259209	30.4356		-1.95971	-0.585719	-0.58635	1.48338		FMT vs. -AAD	7.012	No	0.4189
0.188226	0.006577	0.001489	0.515923		-0.72532	-2.18197	-2.82711	-0.287415		FMT vs. -Ent AAD	4.259	No	0.4189
11.9941	0.308272	0.747379	0.684117		1.07897	-0.511066	-0.126459	-0.16487		FMT vs. +Ent AAD	-43.45	Yes	0.0003
3.73841	0.413805	0.082021	0.209517		0.572688	-0.383204	-1.08607	-0.678781		-AAD vs. -Ent AAD	-2.753	No	0.4189
0.350942	0.376879	0.001711	2.28248		-0.454765	-0.423798	-2.76675	0.358406		-AAD vs. +Ent AAD	-50.47	Yes	<0.0001
0.914575	0.018664	0.254673	3.70939		-0.0387807	-1.729	-0.594017	0.569302		-Ent AAD vs. +Ent AAD	-47.71	Yes	<0.0001
0.158831	0.061649	0.038678	0.225984		-0.799065	-1.21007	-1.41254	-0.645922
0.914923	0.049343	0.038921	0.577576		-0.0386155	-1.30677	-1.40982	-0.238391		Test details	Mean rank 1	Mean rank 2	Mean rank diff.
0.227944	0.114253	0.268211	0.718344		-0.642172	-0.942132	-0.571523	-0.143668		FMT vs. -AAD	64.06	57.04	7.012
0.039443	0.018384	0.488696	440.519		-1.40403	-1.73556	-0.310961	2.64396		FMT vs. -Ent AAD	64.06	59.8	4.259
0.007933	0.517921	0.007741	4.8708		-2.10056	-0.285736	-2.1112	0.687601		FMT vs. +Ent AAD	64.06	107.5	-43.45
0.658233	0.221245	0.445034	11.9838		-0.18162	-0.655127	-0.351607	1.07859		-AAD vs. -Ent AAD	57.04	59.8	-2.753
0.285002	0.039813	2.66619	0.851198		-0.545152	-1.39998	0.425892	-0.0699694		-AAD vs. +Ent AAD	57.04	107.5	-50.47
0.00032	0.58481	0.648092	32.3796		-3.49485	-0.232985	-0.188363	1.51027		-Ent AAD vs. +Ent AAD	59.8	107.5	-47.71
	0.721995	0.128587	0.89789			-0.141466	-0.890803	-0.0467769
	0.020309	0.009037	0.114561			-1.69231	-2.04398	-0.940963
	3.6157	0.743287	0.765367			0.558192	-0.128843	-0.11613
	0.354193	0.582209	0.465583			-0.45076	-0.234921	-0.332003
	0.911281	0.24918	0.29789			-0.0403477	-0.603487	-0.525944
		0.036368	4.65002				-1.43928	0.667455
		6.98522	0.943155				0.84418	-0.0254169
		0.13661	0.945384				-0.864518	-0.0243918
		1.17721	5.7303				0.0708543	0.758178
		0.393251	12.3645				-0.40533	1.09218
		0.542705	9.03926				-0.265436	0.956133
		0.001278	4.82354				-2.89347	0.683366
		0.599056	1.75674				-0.222533	0.244707
		0.001868	0.050691				-2.72862	-1.29507
		0.013603	2.26474				-1.86637	0.355019
		0.016379	0.462078				-1.78571	-0.335285
		0.97308	2.91548				-0.0118515	0.46471
		0.064049	7.67246				-1.19349	0.884934
		0.30619	2.09901				-0.514009	0.322013
		0.045246	14.1756				-1.34442	1.15154
		0.374363	7.42203				-0.426707	0.870523
		0.214792	58.1901				-0.667982	1.76485
		0.025299	4.29314				-1.5969	0.632775
		0.47539	0.006118				-0.32295	-2.21339
		0.618805	0.87417				-0.208446	-0.0584041
		0.088686	3.7083				-1.05214	0.569175
		0.459824	3.14972				-0.337408	0.498272
		1.46687	7.21895				0.166393	0.858474
		0.061075	2.3315				-1.21414	0.367636
		0.235569	1.50632				-0.627882	0.177917
		0.236001	2.08916				-0.627086	0.319972
		0.03939	4.37781				-1.40461	0.641257
		0.256015	11.6171				-0.591735	1.0651
		0.174821					-0.757406
		0.138761					-0.857733
		0.022774					-1.64256
		2.58717					0.412825
		1.06118					0.0257891
		2.07205					0.316401
		0.525376					-0.27953
		0.099015					-1.0043

## Sheet: Fig 5a
Figure 5a. Significant metabolites derived from the CDI PLS-DA model 1
Metabolite	p(corr)	VIP	FC	FC	FC
			-AAD-CDI vs	-Ent-CDI vs	+Ent-CDI vs
			-AAD+CDI	-Ent+CDI	+Ent+CDI
2-hydroxy-3-methylvaleric acid	0.621	1.427	0.561	0.943	1.469
2-hydroxybutyric acid	0.81	1.88	0.626	1.041	1.014
2-hydroxyisovaleric acid	0.734	1.998	0.503	0.935	1.269
3,4-dihydroxybenzoic acid	-0.573	1.651	1.164	0.9	1.024
3-chloro-L-tyrosine	-0.689	1.632	0.775	0.663	0.98
3-phenyllactic acid	0.721	1.438	0.577	0.713	1.089
4-methylvaleric acid	0.531	2.409	0.689	1.445	1.028
5-aminovaleric acid	0.606	2.285	0.665	1.879	16.298
5-hydroxyindole-3-acetic acid	-0.712	1.349	0.944	0.832	0.895
6-hydroxy caproic acid	0.736	1.266	0.7	0.797	0.725
8-aminocaprylic acid	0.728	2.918	0.931	1.677	1.403
Adipic acid	0.683	1.398	0.534	0.906	1.377
Arabinose	-0.802	1.552	0.711	0.534	1.692
Aspartic acid	0.828	1.483	0.331	0.333	12.296
Benzoin	-0.533	2.026	1.185	1.04	0.94
Beta-hydroxyisovalerate	-0.733	2.398	0.655	0.326	1.695
Cadaverine	0.684	1.861	1.227	1.347	1.483
Caffeic acid	0.829	1.523	0.547	0.782	1.169
Cholesterol	-0.685	2.326	1.109	0.636	1.037
Cinnamic acid	0.681	1.87	0.686	0.884	1.008
Citrulline	-0.826	1.549	0.669	0.542	1.52
D(+) galactose	-0.83	1.418	0.571	0.335	0.585
D-glucose	0.874	1.368	0.435	0.327	0.585
Desaminotyrosine	0.573	2.424	1.058	1.517	0.965
DL-3-aminoisobutyric acid	0.599	2.146	0.817	1.176	1.152
DL-4-hydroxy-3-methoxymandelic acid	-0.514	2.748	0.605	0.591	0.594
DL-threo-beta-hydroxyaspartic acid	0.727	1.42	0.668	0.681	1.109
D-mannitol	0.599	1.337	0.613	0.628	0.766
D-sorbitol	-0.64	1.585	0.579	0.646	0.7
D-threitol	0.65	1.366	0.544	0.703	1.663
Elaidic acid	-0.585	1.587	1.294	0.689	0.846
Ferulic acid	-0.819	1.367	0.773	0.615	0.783
Galactitol	0.578	1.671	0.532	0.506	0.773
Galactonic acid	-0.809	1.861	0.597	0.369	0.636
Galacturonic acid	0.581	1.594	0.34	0.353	0.962
Glucoheptonic acid	-0.826	1.685	0.737	0.651	0.827
Gluconic acid	-0.802	1.716	0.597	0.402	0.684
Glycine	-0.773	1.686	0.576	0.485	1.949
Glycolic acid	0.65	1.917	0.264	0.588	0.777
Heptadecanoic acid	-0.549	1.877	1.554	0.794	0.813
Heptanoic acid	0.687	1.704	0.628	0.838	1.088
Hexanoic acid	0.733	1.83	0.538	0.917	0.757
Hippuric acid	-0.684	1.548	0.919	0.709	0.949
Hypoxanthine	-0.849	1.612	0.593	0.497	1.46
Indole	0.616	2.663	1.176	1.606	1.3
Inosine	-0.541	3.33	0.699	0.765	0.639
Itaconic acid	-0.612	1.307	0.453	0.325	2.867
L-sorbose	-0.588	2.277	0.568	0.562	0.733
L-(+) lactic acid	0.775	1.444	0.37	0.603	0.237
Lactitol	-0.761	1.399	0.81	0.676	0.835
Lactose	-0.849	1.353	0.773	0.706	0.732
Lactulose	-0.518	2.223	1.008	0.76	0.528
L-alanine	0.576	1.433	0.176	0.505	12.056
L-asparagine	-0.805	1.417	0.651	0.559	1.231
L-cystine	-0.794	1.405	0.856	0.778	1.052
L-leucine	0.823	1.258	0.357	0.001	2.429
L-methionine	0.568	1.904	0.505	0.712	2.139
L-mimosine	0.538	2.832	0.463	0.674	0.743
L-ornithine	0.518	1.65	0.754	0.964	3.239
L-proline	0.781	1.491	0.117	0.026	1.93
L-tryptophan	0.773	1.697	0.491	0.683	3.986
L-tyrosine	0.913	1.432	0.138	0.174	0.949
Malonic acid	-0.721	1.695	0.556	0.532	1.467
Maltotriitol	-0.657	2.593	0.823	0.89	0.669
Maltotriose	-0.505	2.953	1.016	0.802	0.676
Methoxytryptamine	0.524	2.063	1.015	1.677	1.926
Mucic acid	-0.818	1.414	0.669	0.624	0.853
N-acetyl-D-mannosamine	0.872	1.539	0.531	0.637	0.852
N-acetylneuraminic acid	-0.509	1.621	0.863	1.051	0.708
N-acetyl-ornithine	0.691	1.913	1.063	1.343	1.469
N-ethylglycine	0.672	1.757	0.521	1.316	1.523
N-methylalanine	0.602	2.154	0.536	1.357	2.013
Oleic acid	-0.585	1.589	1.294	0.703	0.852
Palatinitol	0.525	1.602	0.708	0.755	0.996
Palatinose	0.552	1.316	0.749	0.778	0.97
Palmitoleic acid	-0.808	1.717	0.471	0.445	0.776
Pantothenic acid	-0.784	1.99	0.49	0.249	0.823
Phenethylamine	0.727	1.391	0.486	1.047	2.213
Phenylpropanolamine	0.574	1.433	0.692	0.963	0.902
Picolinic acid	-0.641	2.303	1.324	0.901	0.951
Putrescine	0.797	2.855	0.791	1.823	1.574
Pyruvic acid	0.848	1.609	0.312	0.804	0.976
Quinic acid	-0.715	1.622	0.717	0.623	0.647
Ribose	0.749	1.514	0.698	0.798	1.001
Ribulose-5-phosphate	0.926	1.45	0.451	0.512	0.625
Salicylurate	-0.59	1.37	0.924	0.832	1.009
Serotonin	0.691	1.913	1.063	1.343	1.449
Shikimic acid	-0.7	2.477	0.771	0.492	0.854
Stearic acid	-0.641	1.488	0.93	0.746	1.051
Sucrose	-0.668	1.532	0.856	0.726	0.727
Tannic acid	-0.545	1.541	0.833	0.748	0.778
Trans-3-hydroxy-L-proline	0.83	1.725	0.627	0.836	1.283
Trans-4-hydroxy-L-proline	0.798	1.48	0.674	0.987	1.674
Uric acid	0.914	1.465	0.446	0.572	0.561
Urocanic acid	-0.787	1.954	0.488	0.264	0.837
Xanthine	-0.815	1.577	0.532	0.402	0.722
Xanthotoxin	-0.7	1.44	0.917	0.72	0.992
Xanthurenic acid	-0.71	1.917	0.807	0.57	1.068
1 All metabolites were normalised, Pareto scaled, and log-transformed. Each metabolite loading was scaled as a correlation co-efficient p(corr) between the metabolomics model and the original data. Metabolites with VIP scores > 1.0 and p(corr) values > 0.5 and < -0.5 were identified as a subset of metabolites with the highest potential as biomarkers.
Change to Source Data File for Supp Figure 2
Add explanatory for p(corr) and also copied into an excel file in case it is better to have as a link

## Sheet: Fig 5b
Figure 5b. Cross-validated CDI PLS-DA models with respect to antibiotic exposure and enterococcal proliferation
PLS-DA Classification	Number of model	R2X	R2Y	Q2	P-value	Multivariate ROC-AUC
Model	components				CV-ANOVA
CDI vs non-CDI	3	0.472	0.489	0.144	Nil	AUC(-CDI)=0.773
						AUC(+CDI)=0.944
CDI vs non-CDI	4	0.519	0.244	0.057	0.08	AUC(-AAD-CDI)=0.805
(stratified groups)						AUC(-AAD+CDI)=0.941
						AUC(-Ent-CDI)=0.818
						AUC(-Ent+CDI)=0.965
						AUC(+Ent-CDI)=0.945 AUC(+Ent+CDI)=0.912
-AAD-CDI vs	2	0.451	0.86	0.423	0.06	AUC(-AAD-CDI)=0.764
-AAD+CDI						AUC(-AAD+CDI)=0.989
-Ent-CDI vs	2	0.506	0.487	0.236	0.005	AUC(-Ent-CDI)=0.656
-Ent+CDI						AUC(-Ent+CDI)=0.947
+Ent-CDI vs	2	0.142	0.579	-0.21	1	AUC(+Ent-CDI)=0.730 AUC(+Ent+CDI)=0.947
+Ent+CDI
-Abx-CDI vs	4	0.571	0.815	0.215	0.082	AUC(-AAD-CDI)=0.996
+Abx-CDI						AUC(-Ent-CDI)=0.673
-Abx+CDI vs +Abx+CDI	2	0.431	0.856	0.339	0.594	AUC(-AAD+CDI)=0.982
						AUC(-Ent+CDI)=0.850
-AAD vs 3-4 days	2	0.415	0.583	0.248	0.007 **	AUC(-AAD)=0.859
						AUC(3-4 days)=0.726
-AAD vs 5-7 days	2	0.472	0.592	0.382	0.001 **	AUC(-AAD)=0.786
						AUC(5-7 days)=0.805
-AAD vs ≥8 days	3	0.428	0.824	0.463	0.0001 ***	AUC(-AAD)=0.902
						AUC(≥8 days)=0.877
1-2 days vs 5-7 days	2	0.537	0.646	0.485	0.0007 ***	AUC(1-2 days)=0.747
						AUC(5-7 days)=0.845
1-2 days vs ≥8 days	2	0.457	0.517	0.133	0.318	AUC(1-2 days)=0.771
						AUC(8 days)=0.821
3-4 days vs ≥8 days	2	0.29	0.543	-0.03	1	AUC(3-4 days)=0.707
						AUC(≥8 days)=0.911
Number of antibiotic classes
All groups	2	0.427	0.109	0.027	0.266	AUC(-AAD)=0.800
						AUC(1 class)=0.666
						AUC(2 classes)=0.724
						AUC(3 classes)=0.771
						AUC(≥4 classes)=0.787
-AAD vs 1 class	2	0.507	0.398	0.076	0.256	AUC(-AAD)=0.896
						AUC(1 class)=0.591
1 class vs 2 classes	3	0.505	0.684	0.225	0.030 *	AUC(1 class)=0.801
						AUC(2 classes)=0.895
2 classes vs 3 classes	2	0.332	0.519	-0.106	1	AUC(2 classes)=0.761
						AUC(3 classes)=0.877
3 classes vs ≥4 classes	2	0.234	0.675	-0.065	1	AUC(3 classes)=0.766
						AUC(≥4 classes)=0.932
-AAD vs 2 classes	2	0.402	0.619	0.383	4.034 x 10-5 ****	AUC(-AAD)=0.853
						AUC(2 classes)=0.773
-AAD vs 3 classes	2	0.389	0.659	0.421	0.0001 ***	AUC(-AAD)=0.872
						AUC(3 class)=0.800
-AAD vs ≥4 classes	4	0.578	0.991	0.631	0.019 *	AUC(-AAD)=0.930
						AUC(≥4 classes)=0.967
1 class vs 3 classes	2	0.468	0.449	0.232	0.002 **	AUC(1 class)=0.709
						AUC(3 classes)=0.813
1 class vs ≥4 classes	2	0.52	0.494	0.225	0.010 *	AUC(1 class)=0.709
						AUC(≥4 classes)=0.887
2 classes vs ≥4 classes	3	0.451	0.8	0.221	0.636	AUC(2 classes)=0.702
						AUC(≥4 classes)= 0.978
Enterococcal-dominance
All groups	2	0.505	0.312	0.237	4.500 x 10-5	AUC(-AAD)=0.651
					****	AUC(-Ent AAD)=0.721
						AUC(+Ent AAD)=0.950
-AAD vs -Ent AAD	2	0.541	0.545	0.398	3.182 x 10-7	AUC(-AAD)=0.973
					****	AUC(-Ent AAD)=0.679
-Ent AAD vs +Ent AAD	2	0.488	0.564	0.472	2.031 x 10-14	AUC(-Ent AAD)=0.731
					****	AUC(+Ent AAD)=0.953

## Sheet: Fig 5c
Figure 5c Acetate concentrations								Figure 5c Log transform of acetate concentrations								Figure 5c Kruskal Wallis test - multiple comparisions
FMT	-AAD-CDI	-AAD+CDI	-Ent-CDI	-Ent+CDI	+Ent-CDI	+Ent+CDI		FMT	-AAD-CDI	-AAD+CDI	-Ent-CDI	-Ent+CDI	+Ent-CDI	+Ent+CDI		Number of families	1
2.3644	0.573581	0.374433	0.00827564	2.93944	0.00118456	0.58602		0.373722	-0.241405	-0.426626	-2.0822	0.468264	-2.92644	-0.232087		Number of comparisons per family	21
1.01873	2.02626	1.50392	0.0186084	1.04441	0.0269871	0.644663		0.00805896	0.306696	0.177225	-1.73029	0.01887	-1.56884	-0.190667		Q	0.05
0.230434	1.21806	3.18951	0.0191995	1.43649	0.129984	2.08599		-0.637454	0.0856702	0.503724	-1.71671	0.157303	-0.886109	0.319313
3.76868	1.68314	4.11705	0.230964	2.53974	0.156821	2.33705		0.576189	0.22612	0.614586	-0.636455	0.40479	-0.804595	0.368667		Two-stage linear step-up procedure of Benjamini, Krieger and Yekutieli	Mean rank diff.	Discovery?	q value	Individual P Value
1.45494	0.77508	0.54737	0.222703	4.94474	0.221467	0.0923441		0.162845	-0.110654	-0.261719	-0.652273	0.694143	-0.65469	-1.03459		FMT vs. -AAD-CDI	29.36	No	0.1219	0.0519	A-B
1.59209	0.00103181	0.231675	0.00592282	0.0121966	0.296826	0.11548		0.201967	-2.9864	-0.635121	-2.22747	-1.91376	-0.527498	-0.937492		FMT vs. -AAD+CDI	12	No	0.5937	0.5987	A-C
1.10227	0.00103181		0.0589717	3.47351	0.484913	2.54509		0.0422891	-2.9864		-1.22936	0.540769	-0.314336	0.405703		FMT vs. -Ent-CDI	42.31	Yes	0.0041	0.0007	A-D
1.88363	2.82399		0.024846	2.55878	0.290929			0.274996	0.450863		-1.60474	0.408032	-0.536213			FMT vs. -Ent+CDI	-7.2	No	0.6274	0.703	A-E
1.11203	1.15468		1.14999	0.737373	0.200748			0.0461184	0.0624615		0.0606947	-0.132313	-0.697349			FMT vs. +Ent-CDI	54.31	Yes	0.0003	<0.0001	A-F
1.73819	9.6287e-05		0.225605	2.25579	0.449602			0.240097	-4.01643		-0.646651	0.353299	-0.347171			FMT vs. +Ent+CDI	23.86	No	0.3663	0.2668	A-G
1.65397	0.00406853		0.933217		0.913932			0.218528	-2.39056		-0.0300175		-0.0390861			-AAD-CDI vs. -AAD+CDI	-17.36	No	0.4753	0.4488	B-C
1.16168	0.78713		1.93068		1.4796			0.0650878	-0.103954		0.28571		0.170145			-AAD-CDI vs. -Ent-CDI	12.96	No	0.3907	0.3065	B-D
1.43771	0.672034		0.143287		2.0937			0.157673	-0.172609		-0.843794		0.320915			-AAD-CDI vs. -Ent+CDI	-36.56	No	0.1219	0.0546	B-E
3.38302	0.422099		1.17107		1.76972			0.529304	-0.374586		0.0685816		0.247905			-AAD-CDI vs. +Ent-CDI	24.95	No	0.1219	0.0533	B-F
1.13589	1.74789		1.84124		1.44467			0.055335	0.242515		0.265111		0.159769			-AAD-CDI vs. +Ent+CDI	-5.5	No	0.6792	0.7991	B-G
1.34013	0.697826		2.1204		0.0491235			0.127146	-0.156253		0.326417		-1.30871			-AAD+CDI vs. -Ent-CDI	30.31	No	0.275	0.1541	C-D
1.31851	1.62417		1.40853		0.51028			0.120085	0.210631		0.148766		-0.292191			-AAD+CDI vs. -Ent+CDI	-19.2	No	0.4753	0.4526	C-E
2.15898	3.11755		1.63104		0.00103181			0.334249	0.493813		0.212464		-2.9864			-AAD+CDI vs. +Ent-CDI	42.31	No	0.1219	0.0482	C-F
0.996266	0.764286		0.00103181		0.371222			-0.00162449	-0.116744		-2.9864		-0.430366			-AAD+CDI vs. +Ent+CDI	11.86	No	0.6265	0.6668	C-G
3.06143	2.59813		0.374363		0.0154868			0.485924	0.414661		-0.426707		-1.81004			-Ent-CDI vs. -Ent+CDI	-49.51	Yes	0.016	0.0036	D-E
1.13445	0.661794		0.0599751		0.127626			0.0547853	-0.179277		-1.22203		-0.894062			-Ent-CDI vs. +Ent-CDI	11.99	No	0.3206	0.2155	D-F
1.09257			0.0263452		0.00515905			0.0384476			-1.5793		-2.28743			-Ent-CDI vs. +Ent+CDI	-18.46	No	0.4194	0.3524	D-G
			0.17721		0.501752						-0.751511		-0.299511			-Ent+CDI vs. +Ent-CDI	61.51	Yes	0.0031	0.0003	E-F
			0.777207		0.0635457						-0.109464		-1.19691			-Ent+CDI vs. +Ent+CDI	31.06	No	0.3206	0.203	E-G
			0.238101		0.361059						-0.623239		-0.442422			+Ent-CDI vs. +Ent+CDI	-30.45	No	0.2538	0.128	F-G
			0.0295288		0.380115						-1.52975		-0.420085
			2.61873		1.18103						0.418091		0.0722623			Test details	Mean rank 1	Mean rank 2	Mean rank diff.	n1	n2
			0.36893		2.26005						-0.433056		0.354118			FMT vs. -AAD-CDI	120	90.64	29.36	22	21
			2.14371		0.256821						0.331166		-0.59037			FMT vs. -AAD+CDI	120	108	12	22	6
			0.295033		0.143494						-0.530129		-0.843167			FMT vs. -Ent-CDI	120	77.69	42.31	22	56
			0.393621		0.00881084						-0.404922		-2.05498			FMT vs. -Ent+CDI	120	127.2	-7.2	22	10
			1.13761		0.792626						0.0559943		-0.100932			FMT vs. +Ent-CDI	120	65.69	54.31	22	49
			2.0804		0.30905						0.318146		-0.509971			FMT vs. +Ent+CDI	120	96.14	23.86	22	7
			4.40926		1.03643						0.644365		0.0155413			-AAD-CDI vs. -AAD+CDI	90.64	108	-17.36	21	6
			3.45682		0.174308						0.538676		-0.758683			-AAD-CDI vs. -Ent-CDI	90.64	77.69	12.96	21	56
			2.47245		0.551309						0.393128		-0.258605			-AAD-CDI vs. -Ent+CDI	90.64	127.2	-36.56	21	10
			2.29726		0.168009						0.361211		-0.774668			-AAD-CDI vs. +Ent-CDI	90.64	65.69	24.95	21	49
			0.0227016		0.254092						-1.64394		-0.595009			-AAD-CDI vs. +Ent+CDI	90.64	96.14	-5.5	21	7
			0.0891933		0.183475						-1.04967		-0.736423			-AAD+CDI vs. -Ent-CDI	108	77.69	30.31	6	56
			0.250061		0.0266685						-0.601954		-1.574			-AAD+CDI vs. -Ent+CDI	108	127.2	-19.2	6	10
			0.0135407		9.6287e-05						-1.86836		-4.01643			-AAD+CDI vs. +Ent-CDI	108	65.69	42.31	6	49
			0.00048143		0.400777						-3.31747		-0.397097			-AAD+CDI vs. +Ent+CDI	108	96.14	11.86	6	7
			0.0115172		1.44561						-1.93865		0.160051			-Ent-CDI vs. -Ent+CDI	77.69	127.2	-49.51	56	10
			0.0212576		0.706667						-1.67249		-0.150785			-Ent-CDI vs. +Ent-CDI	77.69	65.69	11.99	56	49
			0.132362		0.362371						-0.878238		-0.440847			-Ent-CDI vs. +Ent+CDI	77.69	96.14	-18.46	56	7
			0.0393272		0.685121						-1.40531		-0.164233			-Ent+CDI vs. +Ent-CDI	127.2	65.69	61.51	10	49
			2.54821		0.90148						0.406236		-0.0450441			-Ent+CDI vs. +Ent+CDI	127.2	96.14	31.06	10	7
			0.108493		1.90173						-0.964597		0.279148			+Ent-CDI vs. +Ent+CDI	65.69	96.14	-30.45	49	7
			2.01824		1.72622						0.304972		0.237097
			0.902416								-0.0445933
			0.584015								-0.233576
			1.7807								0.25059
			2.75493								0.44011
			1.61576								0.208377
			2.04118								0.309882
			0.843634								-0.073846

[truncated: 12 more sheets: Fig 5d, Fig 6a, Fig 6c, Fig 7a, Fig 7c, Fig 7e, Fig 7f, Fig 8a, Fig 8c, Supplementary Data, S.Fig 1a, S.Fig 1b]
